# Supplementary material for: CRISPR-Cas9-assisted genome editing in E. coli elevates the frequency of unintended mutations
Source: bioRxiv. 2024 Mar 19:2024.03.19.584922. Preprint. [Version 1] doi: 10.1101/2024.03.19.584922 (PMC10983943; doi:10.1101/2024.03.19.584922)
Supplement: Supplement 2 [file media-2.xlsx]

## Sheet: CTGTCCCCTCAGTTCATGTA
Off-target sites for sgRNAs targeting CTGTCCCCTCAGTTCATGTANGG
protospacer + PAM	off-target site	location	strand	# mismatches	# gaps	gap present in genome or sgRNA
CTGTCCCCTCAGTTCATGTANGG	CTcgCCtCaCAGTgCATGTtGGG	57008	-	6	0	n/a
CTGTCCCCTCAGTTCATGTANGG	CTcTgCCaggAGTTCATcTACGG	497606	-	6	0	n/a
CTGTCCCCTCAGTTCATGTANGG	acGTCCCaTCAGTaCATcaATGG	1189082	+	6	0	n/a
CTGTCCCCTCAGTTCATGTANGG	CTGaaCCCgCtGcTCAaGTACGG	1276136	+	6	0	n/a
CTGTCCCCTCAGTTCATGTANGG	CTcTttCgaCAGTTCcTGTACGG	2090291	-	6	0	n/a
CTGTCCCCTCAGTTCATGTANGG	aTGTtaCCcCAtTTtATGTATGG	2288427	-	6	0	n/a
CTGTCCCCTCAGTTCATGTANGG	CTGcCagCTCAGTTgATaTcCGG	3488996	+	6	0	n/a
CTGTCCCCTCAGTTCATGTANGG	CcGTCataTCAGcTCATtTATGG	4074873	+	6	0	n/a
CTGTCCCCTCAGTTCATGTANGG	CTGTtCaaaCcGTTCATcTACGG	4184497	+	6	0	n/a
CTGTCCCCTCAGTTCATGTANGG	CTGTgCCtTCgGcgCATtTATGG	4451898	+	6	0	n/a
CTG-TCCCCTCAGTTCATGTANGG	CTGTTCtCCTCAGTcgATGatGGG	4250060	+	5	1	genome
CTGT-CCCCTCAGTTCATGTANGG	CTGTCCCaCTCAGTTCcctaACGG	3823254	+	5	1	genome
CTGT-CCCCTCAGTTCATGTANGG	CTGTTCtCCTCAGTcgATGatGGG	4250060	+	5	1	genome
CTGTC-CCCTCAGTTCATGTANGG	gcGTCGtCCTCAcTTCAgGTAAGG	3571630	+	5	1	genome
CTGTC-CCCTCAGTTCATGTANGG	CTGTCCCaCTCAGTTCcctaACGG	3823254	+	5	1	genome
CTGTCC-CCTCAGTTCATGTANGG	CcGcCCACCgCAGgTaATGTAAGG	1512360	-	5	1	genome
CTGTCC-CCTCAGTTCATGTANGG	gcGTCgTCCTCAcTTCAgGTAAGG	3571630	+	5	1	genome
CTGTCC-CCTCAGTTCATGTANGG	CTGTCCCaCTCAGTTCcctaACGG	3823254	+	5	1	genome
CTGTCC-CCTCAGTTCATGTANGG	CTGTtCTCCTCAGTcgATGatGGG	4250060	+	5	1	genome
CTGTCCC-CTCAGTTCATGTANGG	CTGTCCCACTCAGTTCcctaACGG	3823254	+	4	1	genome
CTGTCCCC-TCAGTTCATGTANGG	CTGTCCCaCTCAGTTCcctaACGG	3823254	+	5	1	genome
CTGTCCCCT-CAGTTCATGTANGG	CTtTttCCTGCcGTTCcTGTACGG	3746116	+	5	1	genome
CTGTCCCCTCAGTTC-ATGTANGG	CTGTtCCagCAcTTCGcTGTAGGG	3130532	+	5	1	genome
CTGTCCCCTCAGTTCA-TGTANGG	CTGTtCCagCAcTTCgCTGTAGGG	3130532	+	5	1	genome
CTGTCCCCTCAGTTCATG-TANGG	tTGTgCCtTCAGTTCAgGCaACGG	616253	-	5	1	genome
CTGTCCCCTCAGTTCATGT-ANGG	tTGTgCCtTCAGTTCAgGcAACGG	616253	-	5	1	genome
CTGTCCCCTCAGTTCATGT-ANGG	CTGTCaCCTCgGTTCggcTGATGG	1973349	+	5	1	genome
CTGTCC--CCTCAGTTCATGTANGG	CTtTCCTGaCTCAGTTCgTcTACGG	1481925	-	4	2	genome
CTGTCCC--CTCAGTTCATGTANGG	CTtTCCtGACTCAGTTCgTcTACGG	1481925	-	4	2	genome
CTGTCCCCTCAGTTCATGTANGG	C-GTCCCgcCAGTTCAaGcgCGG	52499	+	5	1	sgRNA
CTGTCCCCTCAGTTCATGTANGG	C-GTCaCCggAaTTCAgGTACGG	723148	-	5	1	sgRNA
CTGTCCCCTCAGTTCATGTANGG	C-GTCCCaTCAGTaCATcaATGG	1189083	+	4	1	sgRNA
CTGTCCCCTCAGTTCATGTANGG	C-GTCataTCAGcTCATtTATGG	4074874	+	5	1	sgRNA
CTGTCCCCTCAGTTCATGTANGG	C-aTCCCCaCAGTTCcaGTtGGG	4380036	+	5	1	sgRNA
CTGTCCCCTCAGTTCATGTANGG	aT-TCCagTCcGTTCATaTACGG	939910	-	5	1	sgRNA
CTGTCCCCTCAGTTCATGTANGG	Cg-TCCCaTCAGTaCATcaATGG	1189083	+	5	1	sgRNA
CTGTCCCCTCAGTTCATGTANGG	CT-TtCCCTCtGTTCtgGcAGGG	1377978	+	5	1	sgRNA
CTGTCCCCTCAGTTCATGTANGG	CT-TtCgggaAGTTCATGTATGG	2533113	-	5	1	sgRNA
CTGTCCCCTCAGTTCATGTANGG	CT-TCgCCcgAcTTCATGTcGGG	2630599	-	5	1	sgRNA
CTGTCCCCTCAGTTCATGTANGG	Ca-TCCCCaCAGTTCcaGTtGGG	4380036	+	5	1	sgRNA
CTGTCCCCTCAGTTCATGTANGG	CTG-tCgCTgAtTTCATGgATGG	1899404	-	5	1	sgRNA
CTGTCCCCTCAGTTCATGTANGG	CcaT-CCagCAtTTCATGTACGG	847931	+	5	1	sgRNA
CTGTCCCCTCAGTTCATGTANGG	CcaTC-CagCAtTTCATGTACGG	847931	+	5	1	sgRNA
CTGTCCCCTCAGTTCATGTANGG	CcaTCC-agCAtTTCATGTACGG	847931	+	5	1	sgRNA
CTGTCCCCTCAGTTCATGTANGG	CcaTCCa-gCAtTTCATGTACGG	847931	+	5	1	sgRNA
CTGTCCCCTCAGTTCATGTANGG	CTtT-CCCTCtGTTCtgGcAGGG	1377978	+	5	1	sgRNA
CTGTCCCCTCAGTTCATGTANGG	CTtTC-CCTCtGTTCtgGcAGGG	1377978	+	5	1	sgRNA
CTGTCCCCTCAGTTCATGTANGG	CTtTCC-CTCtGTTCtgGcAGGG	1377978	+	5	1	sgRNA
CTGTCCCCTCAGTTCATGTANGG	CTtTCCC-TCtGTTCtgGcAGGG	1377978	+	5	1	sgRNA
CTGTCCCCTCAGTTCATGTANGG	CTGT-tCtgCAGTgCATGgAGGG	1642485	+	5	1	sgRNA
CTGTCCCCTCAGTTCATGTANGG	CTGTt-CtgCAGTgCATGgAGGG	1642485	+	5	1	sgRNA
CTGTCCCCTCAGTTCATGTANGG	CTGTtC-tgCAGTgCATGgAGGG	1642485	+	5	1	sgRNA
CTGTCCCCTCAGTTCATGTANGG	CTGTtCt-gCAGTgCATGgAGGG	1642485	+	5	1	sgRNA
CTGTCCCCTCAGTTCATGTANGG	CTGT-CgCTgAtTTCATGgATGG	1899404	-	4	1	sgRNA
CTGTCCCCTCAGTTCATGTANGG	CTGTC-gCTgAtTTCATGgATGG	1899404	-	4	1	sgRNA
CTGTCCCCTCAGTTCATGTANGG	CTGTCg-CTgAtTTCATGgATGG	1899404	-	4	1	sgRNA
CTGTCCCCTCAGTTCATGTANGG	CTGTCgC-TgAtTTCATGgATGG	1899404	-	4	1	sgRNA
CTGTCCCCTCAGTTCATGTANGG	CTtT-CgggaAGTTCATGTATGG	2533113	-	5	1	sgRNA
CTGTCCCCTCAGTTCATGTANGG	CTtTC-gggaAGTTCATGTATGG	2533113	-	5	1	sgRNA
CTGTCCCCTCAGTTCATGTANGG	CTtTCg-ggaAGTTCATGTATGG	2533113	-	5	1	sgRNA
CTGTCCCCTCAGTTCATGTANGG	CTtTCgg-gaAGTTCATGTATGG	2533113	-	5	1	sgRNA
CTGTCCCCTCAGTTCATGTANGG	CTGT-CCaTCAGTTCcaccACGG	3576297	+	5	1	sgRNA
CTGTCCCCTCAGTTCATGTANGG	CTGTC-CaTCAGTTCcaccACGG	3576297	+	5	1	sgRNA
CTGTCCCCTCAGTTCATGTANGG	CTGTCC-aTCAGTTCcaccACGG	3576297	+	5	1	sgRNA
CTGTCCCCTCAGTTCATGTANGG	CTGTCCa-TCAGTTCcaccACGG	3576297	+	5	1	sgRNA
CTGTCCCCTCAGTTCATGTANGG	CTGT-CCCTCAGTTCtacagCGG	4541176	+	5	1	sgRNA
CTGTCCCCTCAGTTCATGTANGG	CTGTC-CCTCAGTTCtacagCGG	4541176	+	5	1	sgRNA
CTGTCCCCTCAGTTCATGTANGG	CTGTCC-CTCAGTTCtacagCGG	4541176	+	5	1	sgRNA
CTGTCCCCTCAGTTCATGTANGG	CTGTCCC-TCAGTTCtacagCGG	4541176	+	5	1	sgRNA
CTGTCCCCTCAGTTCATGTANGG	CTGgCCtC-CAGTTttgGTACGG	541432	+	5	1	sgRNA
CTGTCCCCTCAGTTCATGTANGG	CcaTCCag-CAtTTCATGTACGG	847931	+	5	1	sgRNA
CTGTCCCCTCAGTTCATGTANGG	CTGTtCtg-CAGTgCATGgAGGG	1642485	+	5	1	sgRNA
CTGTCCCCTCAGTTCATGTANGG	CTGTCgCt-gAtTTCATGgATGG	1899404	-	5	1	sgRNA
CTGTCCCCTCAGTTCATGTANGG	CTtTCggg-aAGTTCATGTATGG	2533113	-	5	1	sgRNA
CTGTCCCCTCAGTTCATGTANGG	CTGTCgCtg-AtTTCATGgATGG	1899404	-	5	1	sgRNA
CTGTCCCCTCAGTTCATGTANGG	CTtTCggga-AGTTCATGTATGG	2533113	-	5	1	sgRNA
CTGTCCCCTCAGTTCATGTANGG	gTGgtCCCT-AcTTCgTGTAGGG	3758664	+	5	1	sgRNA
CTGTCCCCTCAGTTCATGTANGG	CTGcCCCCTC-GcTCtTtcAGGG	1349414	+	5	1	sgRNA
CTGTCCCCTCAGTTCATGTANGG	CaaTCgCCTC-GTTgATGTtCGG	3127369	+	5	1	sgRNA
CTGTCCCCTCAGTTCATGTANGG	CTtTgCCaTCA-gTCtTGTATGG	3704091	+	5	1	sgRNA
CTGTCCCCTCAGTTCATGTANGG	CTGcCCCaTCAG-gaAgGTATGG	155297	+	5	1	sgRNA
CTGTCCCCTCAGTTCATGTANGG	CTGcCCCaTCAGg-aAgGTATGG	155297	+	5	1	sgRNA
CTGTCCCCTCAGTTCATGTANGG	CTtTgCCaTCAG-TCtTGTATGG	3704091	+	4	1	sgRNA
CTGTCCCCTCAGTTCATGTANGG	CTtTgCCaTCAGT-CtTGTATGG	3704091	+	4	1	sgRNA
CTGTCCCCTCAGTTCATGTANGG	CTGcCCCaTCAGga-AgGTATGG	155297	+	5	1	sgRNA
CTGTCCCCTCAGTTCATGTANGG	CTGTtCagTCcGTT-AaGTACGG	1130025	-	5	1	sgRNA
CTGTCCCCTCAGTTCATGTANGG	CTGcCCCagCAGcT-gTGTATGG	2191254	+	5	1	sgRNA
CTGTCCCCTCAGTTCATGTANGG	CTtTgCCaTCAGTc-tTGTATGG	3704091	+	5	1	sgRNA
CTGTCCCCTCAGTTCATGTANGG	gcGTCCCgcCAGTTC-TGaAAGG	1991713	+	5	1	sgRNA
CTGTCCCCTCAGTTCATGTANGG	CTGcCCCagCAGcTg-TGTATGG	2191254	+	5	1	sgRNA
CTGTCCCCTCAGTTCATGTANGG	CTaTCtCCTgcGTTC-TGTtAGG	2565272	-	5	1	sgRNA
CTGTCCCCTCAGTTCATGTANGG	CTGTgCgCcCtGTTC-TGcAAGG	2978084	+	5	1	sgRNA
CTGTCCCCTCAGTTCATGTANGG	CTtTgCCaTCAGTct-TGTATGG	3704091	+	5	1	sgRNA
CTGTCCCCTCAGTTCATGTANGG	CTGTtCagTCcGTTaA-GTACGG	1130025	-	5	1	sgRNA
CTGTCCCCTCAGTTCATGTANGG	CTGTtCgCTCtGgTCA-GgATGG	4423169	-	5	1	sgRNA
CTGTCCCCTCAGTTCATGTANGG	CTtTgCCCTCAGTcCcT-gACGG	391538	+	5	1	sgRNA
CTGTCCCCTCAGTTCATGTANGG	CTtTgCCCTCAGTcCcT-gACGG	315079	-	5	1	sgRNA
CTGTCCCCTCAGTTCATGTANGG	CTtTgCCCTCAGTcCcT-gACGG	566629	-	5	1	sgRNA
CTGTCCCCTCAGTTCATGTANGG	CTtTgCCCTCAGTcCcT-gACGG	1094073	+	5	1	sgRNA
CTGTCCCCTCAGTTCATGTANGG	CgGTCCttTCAGTgCAT-TcCGG	1082514	-	5	1	sgRNA
CTGTCCCCTCAGTTCATGTANGG	CTGTCgtCTCAGTaaAT-aAGGG	2110607	+	5	1	sgRNA
CTGTCCCCTCAGTTCATGTANGG	CTtTgCCCTCAGTcCcT-gACGG	2168824	-	5	1	sgRNA
CTGTCCCCTCAGTTCATGTANGG	CTGaCCCCgCAGaTgcTG-ATGG	282511	+	5	1	sgRNA
CTGTCCCCTCAGTTCATGTANGG	CTtTgCCCTCAGTcCcTG-ACGG	391538	+	4	1	sgRNA
CTGTCCCCTCAGTTCATGTANGG	CTtTgCCCTCAGTcCcTG-ACGG	315079	-	4	1	sgRNA
CTGTCCCCTCAGTTCATGTANGG	CTtTgCCCTCAGTcCcTG-ACGG	566629	-	4	1	sgRNA
CTGTCCCCTCAGTTCATGTANGG	CTtTgCCCTCAGTcCcTG-ACGG	1094073	+	4	1	sgRNA
CTGTCCCCTCAGTTCATGTANGG	gTGaCCttTCAGTgCATG-AAGG	957837	-	5	1	sgRNA
CTGTCCCCTCAGTTCATGTANGG	CcGgCgCtTCAGTTCAcG-ACGG	1387880	+	5	1	sgRNA
CTGTCCCCTCAGTTCATGTANGG	CTGTCgtCTCAGTaaATa-AGGG	2110607	+	5	1	sgRNA
CTGTCCCCTCAGTTCATGTANGG	CTtTgCCCTCAGTcCcTG-ACGG	2168824	-	4	1	sgRNA
CTGTCCCCTCAGTTCATGTANGG	aTGTCgCCTtcGTTgATG-ATGG	2413492	-	5	1	sgRNA
CTGTCCCCTCAGTTCATGTANGG	CgGTgCttTCAGTaCATG-ATGG	2715311	-	5	1	sgRNA
CTGTCCCCTCAGTTCATGTANGG	CTGTtCgCTCtGgTCAgG-ATGG	4423169	-	5	1	sgRNA
CTGTCCCCTCAGTTCATGTANGG	CTG--gCCaCAGacCATGTACGG	643979	+	4	2	sgRNA
CTGTCCCCTCAGTTCATGTANGG	CTG--CCaggAGTTCATcTACGG	497606	-	4	2	sgRNA
CTGTCCCCTCAGTTCATGTANGG	CTGg--CCaCAGacCATGTACGG	643979	+	4	2	sgRNA
CTGTCCCCTCAGTTCATGTANGG	CTGgC--CaCAGacCATGTACGG	643979	+	4	2	sgRNA
CTGTCCCCTCAGTTCATGTANGG	CTGgCC--aCAGacCATGTACGG	643979	+	4	2	sgRNA
CTGTCCCCTCAGTTCATGTANGG	CTtT--CgaCAGTTCcTGTACGG	2090291	-	4	2	sgRNA
CTGTCCCCTCAGTTCATGTANGG	CTtTC--gaCAGTTCcTGTACGG	2090291	-	4	2	sgRNA
CTGTCCCCTCAGTTCATGTANGG	CTtTCg--aCAGTTCcTGTACGG	2090291	-	4	2	sgRNA
CTGTCCCCTCAGTTCATGTANGG	tcGT--CCTCAcTTCAgGTAAGG	3571633	+	4	2	sgRNA
CTGTCCCCTCAGTTCATGTANGG	tcGTC--CTCAcTTCAgGTAAGG	3571633	+	4	2	sgRNA
CTGTCCCCTCAGTTCATGTANGG	tcGTCC--TCAcTTCAgGTAAGG	3571633	+	4	2	sgRNA
CTGTCCCCTCAGTTCATGTANGG	CTGgCCa--CAGacCATGTACGG	643979	+	4	2	sgRNA
CTGTCCCCTCAGTTCATGTANGG	CTGgCCaC--AGacCATGTACGG	643979	+	4	2	sgRNA
CTGTCCCCTCAGTTCATGTANGG	CTtTCga--CAGTTCcTGTACGG	2090291	-	4	2	sgRNA
CTGTCCCCTCAGTTCATGTANGG	CTtTCgaC--AGTTCcTGTACGG	2090291	-	4	2	sgRNA
CTGTCCCCTCAGTTCATGTANGG	CcGgCCC--CAGTTCtTGcAGGG	4018426	-	4	2	sgRNA
CTGTCCCCTCAGTTCATGTANGG	CcGgCCCC--AGTTCtTGcAGGG	4018426	-	4	2	sgRNA
CTGTCCCCTCAGTTCATGTANGG	CTGTCCCCT--GTTCgctaAAGG	3735598	-	4	2	sgRNA
CTGTCCCCTCAGTTCATGTANGG	CTGTgCCaTC--TTCtTGTtCGG	2338887	+	4	2	sgRNA
CTGTCCCCTCAGTTCATGTANGG	CTGTCgtCTCAGT--AaaTAAGG	2110607	+	4	2	sgRNA
CTGTCCCCTCAGTTCATGTANGG	gTGTCagCcCAGTT--TGTATGG	2181843	+	4	2	sgRNA
CTGTCCCCTCAGTTCATGTANGG	CTcTtCCaTCAcTT--TGTAAGG	3005102	-	4	2	sgRNA
CTGTCCCCTCAGTTCATGTANGG	CTGTCgtCTCAGTaaA--TAAGG	2110607	+	4	2	sgRNA
CTGTCCCCTCAGTTCATGTANGG	CTGTCgtCTCAGTaaAT--AAGG	2110607	+	4	2	sgRNA

## Sheet: AGAGCAACCTTGTTACTATT
Off-target sites for sgRNAs targeting AGAGCAACCTTGTTACTATTNGG
protospacer + PAM	off-target site	location	strand	# mismatches	# gaps	gap present in genome or sgRNA
AGAGCAACCTTGTTACTATTNGG	AGcGCAgCgTTGaTgCTATcCGG	678	-	6	0	n/a
AGAGCAACCTTGTTACTATTNGG	AGAaCAACCTgGTcAacATcTGG	854095	+	6	0	n/a
AGAGCAACCTTGTTACTATTNGG	AaAGCgACCTgGTTgCTtTgCGG	1497375	-	6	0	n/a
AGAGCAACCTTGTTACTATTNGG	AaAGaAAaCTcGTTtCTATcAGG	2125947	-	6	0	n/a
AGAGCAACCTTGTTACTATTNGG	AGcGtAAttTTGTgACcATTGGG	2418669	-	6	0	n/a
AGAGCAACCTTGTTACTATTNGG	AGAGaAACCaTtTTtgTtTTTGG	2966695	+	6	0	n/a
AGAGCAACCTTGTTACTATTNGG	AtAatAACCTgGTcACTtTTGGG	2785642	-	6	0	n/a
AGA-GCAACCTTGTTACTATTNGG	AcAGGCAACCTgGgTctTATTTGG	1994160	+	5	1	genome
AGAG-CAACCTTGTTACTATTNGG	AcAGGCAACCTgGgTctTATTTGG	1994160	+	5	1	genome
AGAGC-AACCTTGTTACTATTNGG	AaAGCAtAtCTTaTTACTAaTTGG	4554537	+	5	1	genome
AGAGCA-ACCTTGTTACTATTNGG	AaAGCATAtCTTaTTACTAaTTGG	4554537	+	4	1	genome
AGAGCAA-CCTTGTTACTATTNGG	AaAGCAtAtCTTaTTACTAaTTGG	4554537	+	5	1	genome
AGAGCAAC-CTTGTTACTATTNGG	cGAGCAACAtTTGTgAaTtTTTGG	476282	-	5	1	genome
AGAGCAAC-CTTGTTACTATTNGG	AGAtCAACGaTccTTACTATcTGG	3219713	+	5	1	genome
AGAGCAAC-CTTGTTACTATTNGG	AaAGCAtaTCTTaTTACTAaTTGG	4554537	+	5	1	genome
AGAGCAACC-TTGTTACTATTNGG	cGAGCAACaTTTGTgAaTtTTTGG	476282	-	5	1	genome
AGAGCAACC-TTGTTACTATTNGG	AGAtCAACgATccTTACTATcTGG	3219713	+	5	1	genome
AGAGCAACCT-TGTTACTATTNGG	cGAGCAACaTTTGTgAaTtTTTGG	476282	-	5	1	genome
AGAGCAACCTT-GTTACTATTNGG	cGAGCAACaTTTGTgAaTtTTTGG	476282	-	5	1	genome
AGAGCAACCTT-GTTACTATTNGG	AGAtCAACgaTCcTTACTATcTGG	3219713	+	5	1	genome
AGAGCAACCTTG-TTACTATTNGG	AGAtCAACgaTcCTTACTATcTGG	3219713	+	5	1	genome
AGAGCAACCTTGTTAC-TATTNGG	cGAGCAAgCcTGTTACTcATcAGG	980156	-	5	1	genome
AGAGCAACCTTGTTACT-ATTNGG	cGAGCAAgCcTGTTACTCATcAGG	980156	-	4	1	genome
AGAGCAACCTTGTTACT-ATTNGG	AcAGgAACCaTGTTcCTGATgTGG	3441600	-	5	1	genome
AGAGCAACCTTGTTACTA-TTNGG	cGAGCAAgCcTGTTACTcATcAGG	980156	-	5	1	genome
AGAGCAACCTTGTTACTATTNGG	A-AGCgACCTgGTTgCTtTgCGG	1497375	-	5	1	sgRNA
AGAGCAACCTTGTTACTATTNGG	A-AGCAggCTTaTTAtTtTTTGG	1872340	+	5	1	sgRNA
AGAGCAACCTTGTTACTATTNGG	A-gGCAACCTgGgTctTATTTGG	1994162	+	5	1	sgRNA
AGAGCAACCTTGTTACTATTNGG	A-AGatACgTTGTTcCTtTTGGG	2095627	-	5	1	sgRNA
AGAGCAACCTTGTTACTATTNGG	A-AGaAAaCTcGTTtCTATcAGG	2125947	-	5	1	sgRNA
AGAGCAACCTTGTTACTATTNGG	A-AGCAAttTcGTTtCTtTTGGG	2625663	-	5	1	sgRNA
AGAGCAACCTTGTTACTATTNGG	A-AGCAACCTTaaTAtTAacTGG	3362285	+	5	1	sgRNA
AGAGCAACCTTGTTACTATTNGG	AG-GCAACCTgGgTctTATTTGG	1994162	+	4	1	sgRNA
AGAGCAACCTTGTTACTATTNGG	AG-GCgctCTTGTcACTAaTGGG	3412454	+	5	1	sgRNA
AGAGCAACCTTGTTACTATTNGG	AGg-CAACCTgGgTctTATTTGG	1994162	+	5	1	sgRNA
AGAGCAACCTTGTTACTATTNGG	AcAGC-gCCTTaTTcaTATTGGG	3840923	+	5	1	sgRNA
AGAGCAACCTTGTTACTATTNGG	AcAGCg-CCTTaTTcaTATTGGG	3840923	+	5	1	sgRNA
AGAGCAACCTTGTTACTATTNGG	gGAGgAA-CTcGTTgCgATTTGG	4212086	-	5	1	sgRNA
AGAGCAACCTTGTTACTATTNGG	gGAGgAAC-TcGTTgCgATTTGG	4212086	-	5	1	sgRNA
AGAGCAACCTTGTTACTATTNGG	AGAaCAACacT-TTACTAccGGG	468234	+	5	1	sgRNA
AGAGCAACCTTGTTACTATTNGG	AGcGCcACgTT-TTACaATgAGG	2442198	-	5	1	sgRNA
AGAGCAACCTTGTTACTATTNGG	gGcaCAACCTT-TTACTgaTTGG	3947342	-	5	1	sgRNA
AGAGCAACCTTGTTACTATTNGG	AGAGCAACCagGTT-aaAgTTGG	1901763	-	5	1	sgRNA
AGAGCAACCTTGTTACTATTNGG	AGcGCAAatTTGgT-CcATTTGG	2171635	-	5	1	sgRNA
AGAGCAACCTTGTTACTATTNGG	ctgGCAACaTTGTT-CTATcAGG	3540546	+	5	1	sgRNA
AGAGCAACCTTGTTACTATTNGG	AtgaCAACCTTaTT-tTATTTGG	4435707	-	5	1	sgRNA
AGAGCAACCTTGTTACTATTNGG	AGAGCAACCagGTTA-aAgTTGG	1901763	-	4	1	sgRNA
AGAGCAACCTTGTTACTATTNGG	cGAGCAcCCTgGTcA-TATgCGG	4476116	+	5	1	sgRNA
AGAGCAACCTTGTTACTATTNGG	AtgaCAACCTTaTTt-TATTTGG	4435707	-	5	1	sgRNA
AGAGCAACCTTGTTACTATTNGG	AcgcCAACtTTcTTAC-ATTCGG	1793773	+	5	1	sgRNA
AGAGCAACCTTGTTACTATTNGG	AaAGCAAtCTTtaTAC-ATcGGG	1890719	+	5	1	sgRNA
AGAGCAACCTTGTTACTATTNGG	AGAGCAACCagGTTAa-AgTTGG	1901763	-	4	1	sgRNA
AGAGCAACCTTGTTACTATTNGG	AGcGCAAatTTGgTcC-ATTTGG	2171635	-	5	1	sgRNA
AGAGCAACCTTGTTACTATTNGG	AGAcCAAaCTgGTaACT-gTAGG	258030	-	5	1	sgRNA
AGAGCAACCTTGTTACTATTNGG	AGAGCAACCagGTTAaa-gTTGG	1901763	-	5	1	sgRNA
AGAGCAACCTTGTTACTATTNGG	AtAatAACCTgGTcACT-TTTGG	2785643	-	5	1	sgRNA
AGAGCAACCTTGTTACTATTNGG	AGgGCAACgTTGTTggT-TaTGG	2997529	-	5	1	sgRNA
AGAGCAACCTTGTTACTATTNGG	AGAcCAAaCTgGTaACTg-TAGG	258030	-	5	1	sgRNA
AGAGCAACCTTGTTACTATTNGG	AaAGCAcCCccGTTAaTA-TGGG	1710750	+	5	1	sgRNA
AGAGCAACCTTGTTACTATTNGG	AGAGCAACCagGTTAaag-TTGG	1901763	-	5	1	sgRNA
AGAGCAACCTTGTTACTATTNGG	AGA--tACgTTGTTcCTtTTGGG	2095627	-	4	2	sgRNA
AGAGCAACCTTGTTACTATTNGG	AGA--AAaCTcGTTtCTATcAGG	2125947	-	4	2	sgRNA
AGAGCAACCTTGTTACTATTNGG	AGAt--ACgTTGTTcCTtTTGGG	2095627	-	4	2	sgRNA
AGAGCAACCTTGTTACTATTNGG	AGcGCA--CcTGaTACTATgCGG	1848808	-	4	2	sgRNA
AGAGCAACCTTGTTACTATTNGG	AGAaCA--tTTGTTAgTAcTGGG	2418040	-	4	2	sgRNA
AGAGCAACCTTGTTACTATTNGG	AGAaCAt--TTGTTAgTAcTGGG	2418040	-	4	2	sgRNA
AGAGCAACCTTGTTACTATTNGG	AGAGCAA--TTaacAtTATTAGG	3185672	+	4	2	sgRNA
AGAGCAACCTTGTTACTATTNGG	AGtGCAA--TcGTgACTATcAGG	3287732	+	4	2	sgRNA
AGAGCAACCTTGTTACTATTNGG	AGcGCAcC--TGaTACTATgCGG	1848808	-	4	2	sgRNA
AGAGCAACCTTGTTACTATTNGG	AGtGCAAtC--GTgACTATcAGG	3287732	+	4	2	sgRNA
AGAGCAACCTTGTTACTATTNGG	AGAGCAACgT--TTtCcATcGGG	850088	-	4	2	sgRNA
AGAGCAACCTTGTTACTATTNGG	AGAGCAACgTT--TtCcATcGGG	850088	-	4	2	sgRNA
AGAGCAACCTTGTTACTATTNGG	AGtGCAAtCgTG--ACTATcAGG	3287732	+	4	2	sgRNA
AGAGCAACCTTGTTACTATTNGG	AGAGCAACgTTtT--CcATcGGG	850088	-	4	2	sgRNA
AGAGCAACCTTGTTACTATTNGG	AGAGaAtCCTTGTT--TcTaCGG	1508613	+	4	2	sgRNA
AGAGCAACCTTGTTACTATTNGG	AGgGgAAaCgTGTT--TATTGGG	2475410	-	4	2	sgRNA
AGAGCAACCTTGTTACTATTNGG	AGAGaAtCCTTGTTtC--TaCGG	1508613	+	4	2	sgRNA
AGAGCAACCTTGTTACTATTNGG	AGAGaAtCCTTGTTtCT--aCGG	1508613	+	4	2	sgRNA

## Sheet: AGCGGAGCTTTAGTTCCATC
Off-target sites for sgRNAs targeting AGCGGAGCTTTAGTTCCATCNGG
protospacer + PAM	off-target site	location	strand	# mismatches	# gaps	gap present in genome or sgRNA
AGCGGAGCTTTAGTTCCATCNGG	AGCGcAGCgTTgaTgCtATCCGG	678	-	6	0	n/a
AGCGGAGCTTTAGTTCCATCNGG	AGgccAGCgTTtGTTCCAgCAGG	1318843	+	6	0	n/a
AGCGGAGCTTTAGTTCCATCNGG	AGacGAtCTTTAaTTtCtTCCGG	1322589	-	6	0	n/a
AGCGGAGCTTTAGTTCCATCNGG	ccCGatGCTTTtGTTgCATCAGG	1585024	+	6	0	n/a
AGCGGAGCTTTAGTTCCATCNGG	tGCGGcGgTTTAGgTgCtTCTGG	1875467	+	6	0	n/a
AGCGGAGCTTTAGTTCCATCNGG	AGCGGtGaTTTttTTCCATgCGG	1724926	-	5	0	n/a
AGCGGAGCTTTAGTTCCATCNGG	gGaGGcGCTggtGTTCCATCAGG	1824382	-	6	0	n/a
AGCGGAGCTTTAGTTCCATCNGG	AGCGGAGCTTaAGcTgatTgCGG	2194644	+	6	0	n/a
AGCGGAGCTTTAGTTCCATCNGG	tGCGGcGaaTTtcTTCCATCCGG	2675740	+	6	0	n/a
AGCGGAGCTTTAGTTCCATCNGG	AGCGcAtCTTctGTTgCAaCAGG	2719368	+	6	0	n/a
AGCGGAGCTTTAGTTCCATCNGG	AGCtGAGCTacgGaTgCATCGGG	2816279	+	6	0	n/a
AGCGGAGCTTTAGTTCCATCNGG	AGCtGAGCTacgGaTgCATCGGG	2816140	+	6	0	n/a
AGCGGAGCTTTAGTTCCATCNGG	AGCtGAGCTacgGaTgCATCGGG	2815865	+	6	0	n/a
AGCGGAGCTTTAGTTCCATCNGG	AGCGctGCTTcAaTgaCATCAGG	2755239	-	6	0	n/a
AGCGGAGCTTTAGTTCCATCNGG	AGCGaAttTcTcGTTCCATgCGG	3078721	+	6	0	n/a
AGCGGAGCTTTAGTTCCATCNGG	AGCGGAaCaTTAccgCCAcCGGG	3155484	-	6	0	n/a
AGCGGAGCTTTAGTTCCATCNGG	cGCGcAcCTTTAGTgCCAagCGG	3395464	+	6	0	n/a
AGCGGAGCTTTAGTTCCATCNGG	AGCGcAGCTccAcTgCCAcCGGG	3611027	+	6	0	n/a
AGCGGAGCTTTAGTTCCATCNGG	AGCGGAcgTTcgtTTtCATCTGG	3777510	+	6	0	n/a
AGCGGAGCTTTAGTTCCATCNGG	caCGGAaCTTcAGTcCCATtTGG	3923214	+	6	0	n/a
AGCGGAGCTTTAGTTCCATCNGG	tGCtcAGCTTTAtTaCCtTCAGG	4465562	+	6	0	n/a
AGCGGAGCTTTAGTTCCATCNGG	cGCaGAGCTTTgGagCCgTCTGG	4550015	-	6	0	n/a
A-GCGGAGCTTTAGTTCCATCNGG	ATGCGGcGaaTTtcTTCCATCCGG	2675739	+	5	1	genome
AG-CGGAGCTTTAGTTCCATCNGG	AGACGGtGaaTcAGTTCtATCTGG	3669097	+	5	1	genome
AGC-GGAGCTTTAGTTCCATCNGG	cGCTGaAaaTTTtGTTCCATCGGG	4157606	-	5	1	genome
AGCG-GAGCTTTAGTTCCATCNGG	AtaGCcAGCTcTtGTTCCATCTGG	1682326	-	5	1	genome
AGCG-GAGCTTTAGTTCCATCNGG	AGCGAtAGCTTTAaTTaaATtTGG	2992077	-	5	1	genome
AGCGG-AGCTTTAGTTCCATCNGG	AtaGcCAGCTcTtGTTCCATCTGG	1682326	-	5	1	genome
AGCGG-AGCTTTAGTTCCATCNGG	AGCGaTAGCTTTAaTTaaATtTGG	2992077	-	5	1	genome
AGCGG-AGCTTTAGTTCCATCNGG	cGCtGAAaaTTTtGTTCCATCGGG	4157606	-	5	1	genome
AGCGGA-GCTTTAGTTCCATCNGG	AGCGcACGCaTTcGcgCCATCTGG	688803	+	5	1	genome
AGCGGA-GCTTTAGTTCCATCNGG	tcCcGATGCTTTtGTTgCATCAGG	1585023	+	5	1	genome
AGCGGA-GCTTTAGTTCCATCNGG	cGCtGAAaaTTTtGTTCCATCGGG	4157606	-	5	1	genome
AGCGGAG-CTTTAGTTCCATCNGG	cGCtGAaAaTTTtGTTCCATCGGG	4157606	-	5	1	genome
AGCGGAGC-TTTAGTTCCATCNGG	AGCcGAGCGcTTcGTTCaAcCTGG	1950871	+	5	1	genome
AGCGGAGC-TTTAGTTCCATCNGG	AGCGGAtCGTTcAGccCCAgCAGG	4004467	-	5	1	genome
AGCGGAGC-TTTAGTTCCATCNGG	cGCtGAaaATTTtGTTCCATCGGG	4157606	-	5	1	genome
AGCGGAGCT-TTAGTTCCATCNGG	AGCcGAGCgCTTcGTTCaAcCTGG	1950871	+	5	1	genome
AGCGGAGCT-TTAGTTCCATCNGG	gGCGGtGCTGTTAtTTCCgTtTGG	3848022	-	5	1	genome
AGCGGAGCTT-TAGTTCCATCNGG	AGCGGAtCTTCaAtcgCCATCGGG	766897	-	5	1	genome
AGCGGAGCTTT-AGTTCCATCNGG	AGCGGAtCTTcAAtcgCCATCGGG	766897	-	5	1	genome
AGCGGAGCTTT-AGTTCCATCNGG	AGCGGAtCgTTCAGccCCAgCAGG	4004467	-	5	1	genome
AGCGGAGCTTTA-GTTCCATCNGG	AGCGGAtCTTcAAtcgCCATCGGG	766897	-	5	1	genome
AGCGGAGCTTTA-GTTCCATCNGG	AGCGtAGCTaTATcaaCCATCGGG	2689240	-	5	1	genome
AGCGGAGCTTTAG-TTCCATCNGG	AGCGGAtCTTcAaTcgCCATCGGG	766897	-	5	1	genome
AGCGGAGCTTTAG-TTCCATCNGG	AGCGtAGCTaTAtCaaCCATCGGG	2689240	-	5	1	genome
AGCGGAGCTTTAG-TTCCATCNGG	AGgGGgGCgTgAGCTTCCcTCTGG	2822477	-	5	1	genome
AGCGGAGCTTTAGT-TCCATCNGG	AGCGGAtCTTcAaTCgCCATCGGG	766897	-	4	1	genome
AGCGGAGCTTTAGT-TCCATCNGG	AGatGAGCTTTAtTCTgCAaCCGG	2328211	-	5	1	genome
AGCGGAGCTTTAGT-TCCATCNGG	AGCGtAGCTaTAtcAaCCATCGGG	2689240	-	5	1	genome
AGCGGAGCTTTAGT-TCCATCNGG	AGCaGAGCcgTgGTATCgATCAGG	4591072	+	5	1	genome
AGCGGAGCTTTAGTT-CCATCNGG	AGCGGAtCTTcAaTcGCCATCGGG	766897	-	4	1	genome
AGCGGAGCTTTAGTT-CCATCNGG	AGCGtAGCTaTAtcaACCATCGGG	2689240	-	5	1	genome
AGCGGAGCTTTAGTTC-CATCNGG	AGCGGAtCTTcAaTcgCCATCGGG	766897	-	5	1	genome
AGCGGAGCTTTAGTTC-CATCNGG	AcCGGcGCTTcAGTTCACgaCGGG	1387879	+	5	1	genome
AGCGGAGCTTTAGTTCC-ATCNGG	AGCGGAtCTTcAaTcgCCATCGGG	766897	-	5	1	genome
AGCGGAGCTTTAGTTCCA-TCNGG	AGCcGcGaTTTAaTTaCAGTCCGG	4058683	+	5	1	genome
AGCG--GAGCTTTAGTTCCATCNGG	AGCGCAGAGCTTTgGagCCgTCTGG	4550015	-	4	2	genome
AGCGGAGCTTT--AGTTCCATCNGG	AGCGctGCgTTCGAcTTCCATCCGG	3115177	-	4	2	genome
AGCGGAGCTTTAG--TTCCATCNGG	AGCGctGCgTTcGACTTCCATCCGG	3115177	-	4	2	genome
AGCGGAGCTTTAGTTCCATCNGG	c-CGatGCTTTtGTTgCATCAGG	1585025	+	5	1	sgRNA
AGCGGAGCTTTAGTTCCATCNGG	A-aGGAGCTcTAGTTCttTgGGG	1646214	-	5	1	sgRNA
AGCGGAGCTTTAGTTCCATCNGG	A-gccAGCTcTtGTTCCATCTGG	1682326	-	5	1	sgRNA
AGCGGAGCTTTAGTTCCATCNGG	A-tcGAcCTTTgcTTCCATCAGG	1745702	-	5	1	sgRNA
AGCGGAGCTTTAGTTCCATCNGG	A-CGGtGaaTcAGTTCtATCTGG	3669099	+	5	1	sgRNA
AGCGGAGCTTTAGTTCCATCNGG	A-CGGAaCTTcAGTcCCATtTGG	3923215	+	4	1	sgRNA
AGCGGAGCTTTAGTTCCATCNGG	Aa-GGAGCTcTAGTTCttTgGGG	1646214	-	5	1	sgRNA
AGCGGAGCTTTAGTTCCATCNGG	AG-ccAGCTcTtGTTCCATCTGG	1682326	-	4	1	sgRNA
AGCGGAGCTTTAGTTCCATCNGG	At-cGAcCTTTgcTTCCATCAGG	1745702	-	5	1	sgRNA
AGCGGAGCTTTAGTTCCATCNGG	AG-GGAGCaTcAGaTCtAaCAGG	2162472	-	5	1	sgRNA
AGCGGAGCTTTAGTTCCATCNGG	Ac-GGAaCTTcAGTcCCATtTGG	3923215	+	5	1	sgRNA
AGCGGAGCTTTAGTTCCATCNGG	gGC-cAGCgTTtGTTCCAgCAGG	1318844	+	5	1	sgRNA
AGCGGAGCTTTAGTTCCATCNGG	gGCc-AGCgTTtGTTCCAgCAGG	1318844	+	5	1	sgRNA
AGCGGAGCTTTAGTTCCATCNGG	AGC-GAtCTTTctgTgCATCTGG	1344528	-	5	1	sgRNA
AGCGGAGCTTTAGTTCCATCNGG	AGCG-AtCTTTctgTgCATCTGG	1344528	-	5	1	sgRNA
AGCGGAGCTTTAGTTCCATCNGG	AGC-cAGCTcTtGTTCCATCTGG	1682326	-	3	1	sgRNA
AGCGGAGCTTTAGTTCCATCNGG	AGCc-AGCTcTtGTTCCATCTGG	1682326	-	3	1	sgRNA
AGCGGAGCTTTAGTTCCATCNGG	AtC-GAcCTTTgcTTCCATCAGG	1745702	-	4	1	sgRNA
AGCGGAGCTTTAGTTCCATCNGG	AtCG-AcCTTTgcTTCCATCAGG	1745702	-	4	1	sgRNA
AGCGGAGCTTTAGTTCCATCNGG	cGC-tAaCTTTgGTTCtATCGGG	2251057	-	5	1	sgRNA
AGCGGAGCTTTAGTTCCATCNGG	cGCt-AaCTTTgGTTCtATCGGG	2251057	-	5	1	sgRNA
AGCGGAGCTTTAGTTCCATCNGG	AGC-aAGCTTTtGTTCgtaCTGG	3191000	+	5	1	sgRNA
AGCGGAGCTTTAGTTCCATCNGG	AGCa-AGCTTTtGTTCgtaCTGG	3191000	+	5	1	sgRNA
AGCGGAGCTTTAGTTCCATCNGG	AGCca-GCTcTtGTTCCATCTGG	1682326	-	4	1	sgRNA
AGCGGAGCTTTAGTTCCATCNGG	AtCGa-cCTTTgcTTCCATCAGG	1745702	-	5	1	sgRNA
AGCGGAGCTTTAGTTCCATCNGG	AGCaG-GCTaTtGcTCCAgCTGG	3419434	-	5	1	sgRNA
AGCGGAGCTTTAGTTCCATCNGG	AGCaG-GCaTTAGTTtCcgCTGG	3507479	-	5	1	sgRNA
AGCGGAGCTTTAGTTCCATCNGG	AGtGG-cgTTgAGTTtCATCAGG	3989370	-	5	1	sgRNA
AGCGGAGCTTTAGTTCCATCNGG	gGCaGA-CTTTAGTaCaAgCCGG	942852	-	5	1	sgRNA
AGCGGAGCTTTAGTTCCATCNGG	tGtGGA-tTccAGTTCCATCCGG	1318894	-	5	1	sgRNA
AGCGGAGCTTTAGTTCCATCNGG	cttcGA-CTTTAGTgCCATCCGG	1677176	-	5	1	sgRNA
AGCGGAGCTTTAGTTCCATCNGG	AGCcag-CTcTtGTTCCATCTGG	1682326	-	5	1	sgRNA
AGCGGAGCTTTAGTTCCATCNGG	AtCGac-CTTTgcTTCCATCAGG	1745702	-	5	1	sgRNA
AGCGGAGCTTTAGTTCCATCNGG	cGCtaA-CTTTgGTTCtATCGGG	2251057	-	5	1	sgRNA
AGCGGAGCTTTAGTTCCATCNGG	AGtGGc-gTTgAGTTtCATCAGG	3989370	-	5	1	sgRNA
AGCGGAGCTTTAGTTCCATCNGG	AcaGcAG-TTcAGTTCCtTCCGG	649163	+	5	1	sgRNA
AGCGGAGCTTTAGTTCCATCNGG	AGaGaAG-TTTAGTagCAgCTGG	1299221	+	5	1	sgRNA
AGCGGAGCTTTAGTTCCATCNGG	tGtGGAt-TccAGTTCCATCCGG	1318894	-	5	1	sgRNA
AGCGGAGCTTTAGTTCCATCNGG	AaCGcAG-TTTgGTggCATCTGG	1922333	-	5	1	sgRNA
AGCGGAGCTTTAGTTCCATCNGG	AGtGGcG-TTgAGTTtCATCAGG	3989370	-	4	1	sgRNA
AGCGGAGCTTTAGTTCCATCNGG	cGCGGAtC-gaAGTTCCAcCAGG	61795	+	5	1	sgRNA
AGCGGAGCTTTAGTTCCATCNGG	cGCGGAtCg-aAGTTCCAcCAGG	61795	+	5	1	sgRNA
AGCGGAGCTTTAGTTCCATCNGG	cGCGGAtCga-AGTTCCAcCAGG	61795	+	5	1	sgRNA
AGCGGAGCTTTAGTTCCATCNGG	AGCGaAGC-ggAGTTCCgTtGGG	2577512	+	5	1	sgRNA
AGCGGAGCTTTAGTTCCATCNGG	AGCGaAGCg-gAGTTCCgTtGGG	2577512	+	5	1	sgRNA
AGCGGAGCTTTAGTTCCATCNGG	AGCGaAGCgg-AGTTCCgTtGGG	2577512	+	5	1	sgRNA
AGCGGAGCTTTAGTTCCATCNGG	AGtGGcGt-TgAGTTtCATCAGG	3989370	-	5	1	sgRNA
AGCGGAGCTTTAGTTCCATCNGG	AGtGGcGtT-gAGTTtCATCAGG	3989370	-	5	1	sgRNA
AGCGGAGCTTTAGTTCCATCNGG	AGtGGcGtTg-AGTTtCATCAGG	3989370	-	5	1	sgRNA
AGCGGAGCTTTAGTTCCATCNGG	ActGatGCTTT-GTTCCgTCGGG	211705	+	5	1	sgRNA
AGCGGAGCTTTAGTTCCATCNGG	AGCGaAcCgaT-GTTtCATCAGG	1867155	+	5	1	sgRNA
AGCGGAGCTTTAGTTCCATCNGG	cGCGGcGCTTT-GaTCtcTCCGG	2160061	+	5	1	sgRNA
AGCGGAGCTTTAGTTCCATCNGG	AGCGcAaaTTT-GgTCCATtTGG	2171635	-	5	1	sgRNA
AGCGGAGCTTTAGTTCCATCNGG	AcCGGcGCgTT-GcTgCATCTGG	2171885	-	5	1	sgRNA
AGCGGAGCTTTAGTTCCATCNGG	tGCGccGCTTT-cTTCtATCTGG	2354606	-	5	1	sgRNA
AGCGGAGCTTTAGTTCCATCNGG	AtgGGAGCcgT-tTTCCATCAGG	2604750	-	5	1	sgRNA
AGCGGAGCTTTAGTTCCATCNGG	AatGaAGgTTT-GTTCCAgCAGG	3482741	-	5	1	sgRNA
AGCGGAGCTTTAGTTCCATCNGG	AGCGGttCTTT-cTaCCATtTGG	4471214	+	5	1	sgRNA
AGCGGAGCTTTAGTTCCATCNGG	AcgGGAGCTggA-TaCCATCGGG	1054225	-	5	1	sgRNA
AGCGGAGCTTTAGTTCCATCNGG	AaaGGAttTTTA-TTCCATgCGG	1393813	-	5	1	sgRNA
AGCGGAGCTTTAGTTCCATCNGG	tGCGccGCTTTc-TTCtATCTGG	2354606	-	5	1	sgRNA
AGCGGAGCTTTAGTTCCATCNGG	AtgGGAGCcgTt-TTCCATCAGG	2604750	-	5	1	sgRNA
AGCGGAGCTTTAGTTCCATCNGG	AcCGGtGtTTTA-TTaCAcCTGG	2805758	+	5	1	sgRNA
AGCGGAGCTTTAGTTCCATCNGG	cGCGaAGgTTTA-TTCCAggCGG	2686146	-	5	1	sgRNA
AGCGGAGCTTTAGTTCCATCNGG	cGCGcAGCgTTA-TTCCggCTGG	3727618	-	5	1	sgRNA
AGCGGAGCTTTAGTTCCATCNGG	AGCGGttCTTTc-TaCCATtTGG	4471214	+	5	1	sgRNA
AGCGGAGCTTTAGTTCCATCNGG	gcCGGAGtTaTAG-TCaATCAGG	663015	+	5	1	sgRNA
AGCGGAGCTTTAGTTCCATCNGG	gcCGGAGtTaTAGT-CaATCAGG	663015	+	5	1	sgRNA
AGCGGAGCTTTAGTTCCATCNGG	AGCGcAaaTTTgG-TCCATtTGG	2171635	-	5	1	sgRNA
AGCGGAGCTTTAGTTCCATCNGG	AGCGcAaaTTTgGT-CCATtTGG	2171635	-	5	1	sgRNA
AGCGGAGCTTTAGTTCCATCNGG	cctGGgGCTTTtG-TCCATCTGG	2885415	+	5	1	sgRNA
AGCGGAGCTTTAGTTCCATCNGG	cctGGgGCTTTtGT-CCATCTGG	2885415	+	5	1	sgRNA
AGCGGAGCTTTAGTTCCATCNGG	cGCGGAGCggTAGTT-CAgtCGG	236927	+	5	1	sgRNA
AGCGGAGCTTTAGTTCCATCNGG	cGCGGAGCggTAGTTC-AgtCGG	236927	+	5	1	sgRNA
AGCGGAGCTTTAGTTCCATCNGG	AaCtGAGaTgTAGTT-CAgCAGG	2246107	+	5	1	sgRNA
AGCGGAGCTTTAGTTCCATCNGG	AaCtGAGaTgTAGTTC-AgCAGG	2246107	+	5	1	sgRNA
AGCGGAGCTTTAGTTCCATCNGG	AGCGGAtaTgctGTT-CATCGGG	2774012	-	5	1	sgRNA
AGCGGAGCTTTAGTTCCATCNGG	AGCGGAtaTgctGTTC-ATCGGG	2774012	-	5	1	sgRNA
AGCGGAGCTTTAGTTCCATCNGG	gGCGtAGCgTTAGcT-gATCAGG	2908881	-	5	1	sgRNA
AGCGGAGCTTTAGTTCCATCNGG	gGCGtAGCgTTAGcTg-ATCAGG	2908881	-	5	1	sgRNA
AGCGGAGCTTTAGTTCCATCNGG	AGCGGcctTTcAGTT-tATCCGG	3792801	-	5	1	sgRNA
AGCGGAGCTTTAGTTCCATCNGG	AGCGGcctTTcAGTTt-ATCCGG	3792801	-	5	1	sgRNA
AGCGGAGCTTTAGTTCCATCNGG	gGacGAaCgTTAGTT-CATCCGG	4100719	-	5	1	sgRNA
AGCGGAGCTTTAGTTCCATCNGG	gGacGAaCgTTAGTTC-ATCCGG	4100719	-	5	1	sgRNA
AGCGGAGCTTTAGTTCCATCNGG	tGCGGAtCTTTAcaTtC-TCCGG	1523255	+	5	1	sgRNA
AGCGGAGCTTTAGTTCCATCNGG	tGCGGAaaTTTccTTCC-TCGGG	4422418	+	5	1	sgRNA
AGCGGAGCTTTAGTTCCATCNGG	cGaGcgtCTTTAGTTCCA-CCGG	1066587	-	5	1	sgRNA
AGCGGAGCTTTAGTTCCATCNGG	AGCGGAaCaTTAccgCCA-CCGG	3155485	-	5	1	sgRNA
AGCGGAGCTTTAGTTCCATCNGG	AGgGGAttaTTAGTgCCA-CGGG	3380729	+	5	1	sgRNA
AGCGGAGCTTTAGTTCCATCNGG	AGCGcAGCTccAcTgCCA-CCGG	3611027	+	5	1	sgRNA
AGCGGAGCTTTAGTTCCATCNGG	tGCGtAGacTTAGgTCCA-CAGG	4264722	+	5	1	sgRNA
AGCGGAGCTTTAGTTCCATCNGG	A--GGAGCTcTAGTTCttTgGGG	1646214	-	4	2	sgRNA
AGCGGAGCTTTAGTTCCATCNGG	AG--GAGCTcTAGTTCttTgGGG	1646214	-	4	2	sgRNA
AGCGGAGCTTTAGTTCCATCNGG	A--GGcGCTggtGTTCCATCAGG	1824382	-	4	2	sgRNA
AGCGGAGCTTTAGTTCCATCNGG	AG--GcGCTggtGTTCCATCAGG	1824382	-	4	2	sgRNA
AGCGGAGCTTTAGTTCCATCNGG	AtC--tGCTTTAGTTtCAcCGGG	244368	+	4	2	sgRNA
AGCGGAGCTTTAGTTCCATCNGG	gcC--AGCTcTtGTTCCATCTGG	1682326	-	4	2	sgRNA
AGCGGAGCTTTAGTTCCATCNGG	AGC--AcCTTTAaaTCCAgCGGG	2056469	+	4	2	sgRNA
AGCGGAGCTTTAGTTCCATCNGG	AGC--AGCTTTctTTatATCTGG	4330192	+	4	2	sgRNA
AGCGGAGCTTTAGTTCCATCNGG	AtCt--GCTTTAGTTtCAcCGGG	244368	+	4	2	sgRNA
AGCGGAGCTTTAGTTCCATCNGG	AtCtG--CTTTAGTTtCAcCGGG	244368	+	4	2	sgRNA
AGCGGAGCTTTAGTTCCATCNGG	ttCG--aCTTTAGTgCCATCCGG	1677176	-	4	2	sgRNA
AGCGGAGCTTTAGTTCCATCNGG	ttCGa--CTTTAGTgCCATCCGG	1677176	-	4	2	sgRNA
AGCGGAGCTTTAGTTCCATCNGG	AGCG--aCTTcAGTTgCAcCCGG	3113165	+	4	2	sgRNA
AGCGGAGCTTTAGTTCCATCNGG	AGCGa--CTTcAGTTgCAcCCGG	3113165	+	4	2	sgRNA
AGCGGAGCTTTAGTTCCATCNGG	AGCG--GaTgaAGTTCgATCTGG	3155120	-	4	2	sgRNA
AGCGGAGCTTTAGTTCCATCNGG	AGCGG--aTgaAGTTCgATCTGG	3155120	-	4	2	sgRNA
AGCGGAGCTTTAGTTCCATCNGG	tGCG--GaTTTtGTTCCgTCTGG	3690487	+	4	2	sgRNA
AGCGGAGCTTTAGTTCCATCNGG	tGCGG--aTTTtGTTCCgTCTGG	3690487	+	4	2	sgRNA
AGCGGAGCTTTAGTTCCATCNGG	AGgGGA--TTTAGTTCCcgaAGG	1645761	-	4	2	sgRNA
AGCGGAGCTTTAGTTCCATCNGG	AGCGGA--TTaAcgTCCATaCGG	2710479	-	4	2	sgRNA
AGCGGAGCTTTAGTTCCATCNGG	AGCGGA--TgaAGTTCgATCTGG	3155120	-	3	2	sgRNA
AGCGGAGCTTTAGTTCCATCNGG	tGCGGA--TTTtGTTCCgTCTGG	3690487	+	3	2	sgRNA
AGCGGAGCTTTAGTTCCATCNGG	AGCGcA--TTaAtTTCCAcCGGG	4598146	-	4	2	sgRNA
AGCGGAGCTTTAGTTCCATCNGG	AGCGGgG--TaAaTgCCATCAGG	2509051	-	4	2	sgRNA
AGCGGAGCTTTAGTTCCATCNGG	AGCGGAt--gaAGTTCgATCTGG	3155120	-	4	2	sgRNA
AGCGGAGCTTTAGTTCCATCNGG	tGCGGAt--TTtGTTCCgTCTGG	3690487	+	4	2	sgRNA
AGCGGAGCTTTAGTTCCATCNGG	AGCGGtGC--cAGTaCCAgCAGG	1258917	+	4	2	sgRNA
AGCGGAGCTTTAGTTCCATCNGG	AGCGGtGCc--AGTaCCAgCAGG	1258917	+	4	2	sgRNA
AGCGGAGCTTTAGTTCCATCNGG	AGCGGAtg--aAGTTCgATCTGG	3155120	-	4	2	sgRNA
AGCGGAGCTTTAGTTCCATCNGG	AGCGGAtga--AGTTCgATCTGG	3155120	-	4	2	sgRNA
AGCGGAGCTTTAGTTCCATCNGG	gGCGGAtCTT--GaTCCAgCTGG	321989	-	4	2	sgRNA
AGCGGAGCTTTAGTTCCATCNGG	AtCGGtGCTT--GcTCCATgAGG	1392725	-	4	2	sgRNA
AGCGGAGCTTTAGTTCCATCNGG	tGCGGAttTT--GTTCCgTCTGG	3690487	+	4	2	sgRNA
AGCGGAGCTTTAGTTCCATCNGG	AGaGcAaCgTT--TTCCATCGGG	850088	-	4	2	sgRNA
AGCGGAGCTTTAGTTCCATCNGG	AtCcaAGCTTT--TaCCATCGGG	1210143	-	4	2	sgRNA
AGCGGAGCTTTAGTTCCATCNGG	tGCGGtGCTgT--TTCaATCTGG	2824889	+	4	2	sgRNA
AGCGGAGCTTTAGTTCCATCNGG	AGCGccagTTT--TTCCATCAGG	3006604	-	4	2	sgRNA
AGCGGAGCTTTAGTTCCATCNGG	gGCGGAtCTTgA--TCCAgCTGG	321989	-	4	2	sgRNA
AGCGGAGCTTTAGTTCCATCNGG	AGCGcAaCTTTA--TggATCAGG	762661	-	4	2	sgRNA
AGCGGAGCTTTAGTTCCATCNGG	AGCGGcGtTTTA--cCgATCTGG	1916155	+	4	2	sgRNA
AGCGGAGCTTTAGTTCCATCNGG	cGCGaAGCTTaA--TCCAgCTGG	3347094	+	4	2	sgRNA
AGCGGAGCTTTAGTTCCATCNGG	gcCGGAGtTTTA--TCCAgCGGG	3936803	-	4	2	sgRNA
AGCGGAGCTTTAGTTCCATCNGG	tcCGGtGCTTTA--TCCAgCGGG	4309166	+	4	2	sgRNA
AGCGGAGCTTTAGTTCCATCNGG	AGCGGcGtTTTAc--CgATCTGG	1916155	+	4	2	sgRNA
AGCGGAGCTTTAGTTCCATCNGG	AaCGGAaCTTaAG--CCgTCAGG	3145353	+	4	2	sgRNA
AGCGGAGCTTTAGTTCCATCNGG	tGCGGAaCTTgAGT--aATCTGG	1020974	+	4	2	sgRNA
AGCGGAGCTTTAGTTCCATCNGG	AGCGagcCTTTAGT--tATCAGG	1498424	-	4	2	sgRNA
AGCGGAGCTTTAGTTCCATCNGG	ttCGGAGtTTTAGT--CAcCAGG	3471607	-	4	2	sgRNA
AGCGGAGCTTTAGTTCCATCNGG	AagGGcGCTTTAtTT--ATCTGG	91809	+	4	2	sgRNA
AGCGGAGCTTTAGTTCCATCNGG	tGCGGAaCTTgAGTa--ATCTGG	1020974	+	4	2	sgRNA
AGCGGAGCTTTAGTTCCATCNGG	AGCGagcCTTTAGTT--ATCAGG	1498424	-	3	2	sgRNA
AGCGGAGCTTTAGTTCCATCNGG	AGCGtAGCcTgAGTTC--gCGGG	1520212	-	4	2	sgRNA
AGCGGAGCTTTAGTTCCATCNGG	AGCGagcCTTTAGTTa--TCAGG	1498424	-	4	2	sgRNA
AGCGGAGCTTTAGTTCCATCNGG	AGCGtAGCcTgAGTTCg--CGGG	1520212	-	4	2	sgRNA
AGCGGAGCTTTAGTTCCATCNGG	AGCaGgGCTTTgGTTtC--CTGG	4344741	+	4	2	sgRNA

## Sheet: TCTGGCGGCAACAATAGGAG
Off-target sites for sgRNAs targeting TCTGGCGGCAACAATAGGAGNGG
protospacer + PAM	off-target site	location	strand	# mismatches	# gaps	gap present in genome or sgRNA
TCTGGCGGCAACAATAGGAGNGG	TCcGtCGGCAtCAATcGGtGCGG	69751	+	5	0	n/a
TCTGGCGGCAACAATAGGAGNGG	cCTGGtGGCcgCAATtGGtGCGG	521858	+	6	0	n/a
TCTGGCGGCAACAATAGGAGNGG	TCTGGaaGaAACAtTcGaAGCGG	754692	+	6	0	n/a
TCTGGCGGCAACAATAGGAGNGG	TCgGGCGaCcACcAgAGGAtGGG	926470	+	6	0	n/a
TCTGGCGGCAACAATAGGAGNGG	gCgGGCGGCAACggTAGGtGAGG	994941	+	5	0	n/a
TCTGGCGGCAACAATAGGAGNGG	TCTGaCGGCtACtAcAaaAGCGG	846895	-	6	0	n/a
TCTGGCGGCAACAATAGGAGNGG	TCTGGCGGCttCttTAGGcGGGG	1100829	+	5	0	n/a
TCTGGCGGCAACAATAGGAGNGG	TaTGGCGGCAAtcATcGGtcTGG	1149342	+	6	0	n/a
TCTGGCGGCAACAATAGGAGNGG	TCTGGCGGCAAtgcgcGaAGCGG	1334150	+	6	0	n/a
TCTGGCGGCAACAATAGGAGNGG	TtTGGCGGCtAtAAgcaGAGCGG	1362152	+	6	0	n/a
TCTGGCGGCAACAATAGGAGNGG	TCTGGCGGCcgCAATccttGTGG	1337595	+	6	0	n/a
TCTGGCGGCAACAATAGGAGNGG	TgcGGCGGCctCAAaAGaAGCGG	1427785	+	6	0	n/a
TCTGGCGGCAACAATAGGAGNGG	TaTGGCtGgAACAAcAGtAGCGG	1545468	+	5	0	n/a
TCTGGCGGCAACAATAGGAGNGG	TCaGGCtGCAtCcATAGtcGTGG	1322988	-	6	0	n/a
TCTGGCGGCAACAATAGGAGNGG	gtTcGCGGCAACtATcGcAGCGG	1454397	-	6	0	n/a
TCTGGCGGCAACAATAGGAGNGG	aCTGGtGGCAttAAaAGcAGAGG	1951435	+	6	0	n/a
TCTGGCGGCAACAATAGGAGNGG	TCTGGCGGCgACgcTgGaAcTGG	1878296	-	6	0	n/a
TCTGGCGGCAACAATAGGAGNGG	TtTGGCGattACAATAGtAaCGG	2284856	-	6	0	n/a
TCTGGCGGCAACAATAGGAGNGG	TCTGGCGtCcACAggtGGAaCGG	2388841	+	6	0	n/a
TCTGGCGGCAACAATAGGAGNGG	TgTGGCGGCAgatATcGaAGTGG	2258921	-	6	0	n/a
TCTGGCGGCAACAATAGGAGNGG	TaTaaCGGCAACtATgGcAGTGG	2451221	-	6	0	n/a
TCTGGCGGCAACAATAGGAGNGG	TCaGGCGGCAgaAATcGGtGCGG	2426218	-	5	0	n/a
TCTGGCGGCAACAATAGGAGNGG	gaTGGCGGgAACtATtcGAGCGG	2458130	-	6	0	n/a
TCTGGCGGCAACAATAGGAGNGG	aCcGGCGGCAACAAgAaaAGCGG	2638843	-	5	0	n/a
TCTGGCGGCAACAATAGGAGNGG	TtTacCcGCAACAATAGctGCGG	3165293	+	6	0	n/a
TCTGGCGGCAACAATAGGAGNGG	cCTGGCGGCAACgcTgGcAGCGG	3193946	-	5	0	n/a
TCTGGCGGCAACAATAGGAGNGG	TaTGGCGGgAAtAtTgtGAGTGG	3530609	-	6	0	n/a
TCTGGCGGCAACAATAGGAGNGG	cCTGGCaGCAcCAgTAccAGCGG	3857240	+	6	0	n/a
TCTGGCGGCAACAATAGGAGNGG	TgTGGCGGtAAaAAcgGtAGCGG	4020317	+	6	0	n/a
TCTGGCGGCAACAATAGGAGNGG	gCTGGCGGCAAaAgTAGcgaTGG	3856818	-	6	0	n/a
TCTGGCGGCAACAATAGGAGNGG	gCTGGCGGCAACgcTgGGcGCGG	4154535	+	5	0	n/a
TCTGGCGGCAACAATAGGAGNGG	TCTGaCGtCcACAgcAGGAaCGG	4146798	+	6	0	n/a
TCTGGCGGCAACAATAGGAGNGG	TCgGGCGGCAAaAAatGccGGGG	4451228	+	6	0	n/a
T-CTGGCGGCAACAATAGGAGNGG	TTCcGtCGGCAtCAATcGGtGCGG	69750	+	5	1	genome
T-CTGGCGGCAACAATAGGAGNGG	gGCgGGCGGCAACggTAGGtGAGG	994940	+	5	1	genome
T-CTGGCGGCAACAATAGGAGNGG	TGaTGGCGGgAACtATtcGAGCGG	2458130	-	5	1	genome
T-CTGGCGGCAACAATAGGAGNGG	cACcGGCGGCAACAAgAaaAGCGG	2638843	-	5	1	genome
T-CTGGCGGCAACAATAGGAGNGG	TCCTGGCGGCAACgcTgGcAGCGG	3193946	-	4	1	genome
T-CTGGCGGCAACAATAGGAGNGG	cGCTGGCGGCAACgcTgGGcGCGG	4154534	+	5	1	genome
TC-TGGCGGCAACAATAGGAGNGG	TCATGGCGGCAgCAAgttcAGAGG	380782	-	5	1	genome
TC-TGGCGGCAACAATAGGAGNGG	TCATGGCGGCAgCAAgttcAGAGG	1466941	+	5	1	genome
TC-TGGCGGCAACAATAGGAGNGG	TCATGGCGGCAgCAAgttcAGAGG	2067972	+	5	1	genome
TC-TGGCGGCAACAATAGGAGNGG	TCTTcGCGGgAtCAAaAGcAGAGG	2385121	-	5	1	genome
TC-TGGCGGCAACAATAGGAGNGG	TgATGGCGGgAACtATtcGAGCGG	2458130	-	5	1	genome
TC-TGGCGGCAACAATAGGAGNGG	TCATGGCGGCAgCAAgttcAGAGG	2995390	+	5	1	genome
TC-TGGCGGCAACAATAGGAGNGG	TCATGGCGGCAAtcATgGcgGCGG	3181169	+	5	1	genome
TC-TGGCGGCAACAATAGGAGNGG	TCATGGCGGCAgCAAgttcAGAGG	3184416	-	5	1	genome
TC-TGGCGGCAACAATAGGAGNGG	TCCTGGCGGCAACgcTgGcAGCGG	3193946	-	4	1	genome
TC-TGGCGGCAACAATAGGAGNGG	TCATGGCGGCAgCAAgttcAGAGG	4496502	-	5	1	genome
TCT-GGCGGCAACAATAGGAGNGG	gCTCGGCGGCAACttTtGGtGCGG	1773367	+	5	1	genome
TCT-GGCGGCAACAATAGGAGNGG	TCTGGGCGGCAgCAcTAaaAaAGG	2268248	+	5	1	genome
TCT-GGCGGCAACAATAGGAGNGG	TCTTcGCGGgAtCAAaAGcAGAGG	2385121	-	5	1	genome
TCT-GGCGGCAACAATAGGAGNGG	TCcTGGCGGCAACgcTgGcAGCGG	3193946	-	5	1	genome
TCTG-GCGGCAACAATAGGAGNGG	TCTGGGCGGCAgCAcTAaaAaAGG	2268248	+	5	1	genome
TCTG-GCGGCAACAATAGGAGNGG	TCTtCGCGGgAtCAAaAGcAGAGG	2385121	-	5	1	genome
TCTG-GCGGCAACAATAGGAGNGG	TCTGTGCGGCAtgtgTAGaAGTGG	4257578	-	5	1	genome
TCTGG-CGGCAACAATAGGAGNGG	TCTGGTCGGtAACtAcgGcAGCGG	912150	-	5	1	genome
TCTGG-CGGCAACAATAGGAGNGG	gCTGGACGaCAACAATAcGccCGG	1105810	+	5	1	genome
TCTGG-CGGCAACAATAGGAGNGG	TCTGGGCGGCAgCAcTAaaAaAGG	2268248	+	5	1	genome
TCTGG-CGGCAACAATAGGAGNGG	TCTGGTCGGCgtCAgTtGGAaAGG	3336734	-	5	1	genome
TCTGGC-GGCAACAATAGGAGNGG	cCTGGCTtGCAACgATcGGAcGGG	483819	+	5	1	genome
TCTGGC-GGCAACAATAGGAGNGG	TCTGGCTGaCAACgtTtGcAGGGG	2308203	+	5	1	genome
TCTGGC-GGCAACAATAGGAGNGG	TtTaGCAGGgAAtAATAaGAGAGG	3402483	+	5	1	genome
TCTGGCG-GCAACAATAGGAGNGG	cCTGGCtTGCAACgATcGGAcGGG	483819	+	5	1	genome
TCTGGCG-GCAACAATAGGAGNGG	TCTGGgGAGCAACAgattGAGCGG	1000193	-	5	1	genome
TCTGGCGG-CAACAATAGGAGNGG	TaTGGtGGTCAACAAgccGAGCGG	60254	-	5	1	genome
TCTGGCGG-CAACAATAGGAGNGG	TCTGGCGGTCAACAtcAccAcTGG	416596	-	5	1	genome
TCTGGCGG-CAACAATAGGAGNGG	TCTGGCtGACAACgtTtGcAGGGG	2308203	+	5	1	genome
TCTGGCGGC-AACAATAGGAGNGG	gCTGGCGGCAAACAgcAGcgGTGG	3605577	-	5	1	genome
TCTGGCGGCA-ACAATAGGAGNGG	TCTGGtGGCAGACcAaAGGtcAGG	3542832	-	5	1	genome
TCTGGCGGCA-ACAATAGGAGNGG	gCTGGCGGCAAACAgcAGcgGTGG	3605577	-	5	1	genome
TCTGGCGGCAA-CAATAGGAGNGG	TgTcGCtGaAATCAATAGGAaTGG	2722564	-	5	1	genome
TCTGGCGGCAA-CAATAGGAGNGG	gCTGGCGGCAAACAgcAGcgGTGG	3605577	-	5	1	genome
TCTGGCGGCAA-CAATAGGAGNGG	TCTaaCGGtAATCAAcAGGcGCGG	4394177	+	5	1	genome
TCTGGCGGCAACA-ATAGGAGNGG	TCTGGaGGCAAaAGATAaaAaTGG	4219221	-	5	1	genome
TCTGGCGGCAACAATA-GGAGNGG	gCTGGtGGaAACAATACGctGCGG	623574	+	5	1	genome
TCTGGCGGCAACAATA-GGAGNGG	TgTGGatGCgACAAaAGGGAGCGG	3316743	+	5	1	genome
TCTGGCGGCAACAATA-GGAGNGG	gCTGGCGGCAAaAgTAGcGAtGGG	3856817	-	5	1	genome
TCTGGCGGCAACAATAG-GAGNGG	gCTGGCGGCAgaAATgGTcAGCGG	885572	+	5	1	genome
TCTGGCGGCAACAATAG-GAGNGG	TCTGGCGGCggCgAaAGTGgGCGG	2125011	-	5	1	genome
TCTGGCGGCAACAATAG-GAGNGG	TgTGGatGCgACAAaAGGGAGCGG	3316743	+	5	1	genome
TCTGGCGGCAACAATAG-GAGNGG	gCTGGCGGCAAaAgTAGCGAtGGG	3856817	-	4	1	genome
TCTGGCGGCAACAATAGG-AGNGG	gCTGGtGGaAACAATAcGCtGCGG	623574	+	5	1	genome
TCTGGCGGCAACAATAGG-AGNGG	gCTGGCGGCAgaAATgGtCAGCGG	885572	+	5	1	genome
TCTGGCGGCAACAATAGG-AGNGG	TgTGGatGCgACAAaAGGGAGCGG	3316743	+	5	1	genome
TCTGGCGGCAACAATAGG-AGNGG	gCTGGCGGCAAaAgTAGcGAtGGG	3856817	-	5	1	genome
TCTGGCGGCAACAATAGG-AGNGG	gtTGGCGGCAAtAATcGGTAtCGG	4316806	+	5	1	genome
TCTGGCGGCAACAATAGGA-GNGG	gCTGGtGGaAACAATAcGcTGCGG	623574	+	5	1	genome
TCTGGCGGCAACAATAGGA-GNGG	TCgGGCGaCcACcAgAGGATGGGG	926470	+	5	1	genome
T--CTGGCGGCAACAATAGGAGNGG	TGGCgGGCGGCAACggTAGGtGAGG	994939	+	4	2	genome
T--CTGGCGGCAACAATAGGAGNGG	TCACcGGCGGCAACAAgAaaAGCGG	2638843	-	4	2	genome
TC--TGGCGGCAACAATAGGAGNGG	TCACcGGCGGCAACAAgAaaAGCGG	2638843	-	4	2	genome
TCT--GGCGGCAACAATAGGAGNGG	TCaCCGGCGGCAACAAgAaaAGCGG	2638843	-	4	2	genome
TCTGGCGGCAACA--ATAGGAGNGG	aCTGGCGGCAACAACAgAGtAaCGG	2022969	+	4	2	genome
TCTGGCGGCAACAA--TAGGAGNGG	aCTGGCGGCAACAACAgAGtAaCGG	2022969	+	4	2	genome
TCTGGCGGCAACAAT--AGGAGNGG	aCTGGCGGCAACAAcAGAGtAaCGG	2022969	+	4	2	genome
TCTGGCGGCAACAATA--GGAGNGG	aCTGGCGGCAACAAcAGAGtAaCGG	2022969	+	4	2	genome
TCTGGCGGCAACAATAG--GAGNGG	aCTGGCGGCAACAAcAGAGtAaCGG	2022969	+	4	2	genome
TCTGGCGGCAACAATAGG--AGNGG	aCTGGCGGCAACAAcAGaGTAaCGG	2022969	+	4	2	genome
TCTGGCGGCAACAATAGGAGNGG	T-TGGCGGCgACAccAGcAcTGG	621915	+	5	1	sgRNA
TCTGGCGGCAACAATAGGAGNGG	c-gGGCGGCAACggTAGGtGAGG	994942	+	5	1	sgRNA
TCTGGCGGCAACAATAGGAGNGG	T-TGaCGGgAACAATAGcgcTGG	1250756	+	5	1	sgRNA
TCTGGCGGCAACAATAGGAGNGG	T-TGGCGGCtAtAAgcaGAGCGG	1362153	+	5	1	sgRNA
TCTGGCGGCAACAATAGGAGNGG	a-TGGCtGgAACAAcAGtAGCGG	1545469	+	5	1	sgRNA
TCTGGCGGCAACAATAGGAGNGG	T-TcGCGGCAACtATcGcAGCGG	1454397	-	4	1	sgRNA
TCTGGCGGCAACAATAGGAGNGG	T-cGGCGGCAACttTtGGtGCGG	1773369	+	5	1	sgRNA
TCTGGCGGCAACAATAGGAGNGG	T-TGGCGattACAATAGtAaCGG	2284856	-	5	1	sgRNA
TCTGGCGGCAACAATAGGAGNGG	T-TcGCGGgAtCAAaAGcAGAGG	2385121	-	5	1	sgRNA
TCTGGCGGCAACAATAGGAGNGG	a-TGGCGGgAACtATtcGAGCGG	2458130	-	5	1	sgRNA
TCTGGCGGCAACAATAGGAGNGG	c-cGGCGGCAACAAgAaaAGCGG	2638843	-	5	1	sgRNA
TCTGGCGGCAACAATAGGAGNGG	T-TacCcGCAACAATAGctGCGG	3165294	+	5	1	sgRNA
TCTGGCGGCAACAATAGGAGNGG	c-TGGCGGCAACgcTgGcAGCGG	3193946	-	5	1	sgRNA
TCTGGCGGCAACAATAGGAGNGG	T-TGGCGtCAACAAactGAcGGG	3839626	+	5	1	sgRNA
TCTGGCGGCAACAATAGGAGNGG	c-TGGCGGCAACgcTgGGcGCGG	4154536	+	5	1	sgRNA
TCTGGCGGCAACAATAGGAGNGG	cC-GtCGGCAtCAATcGGtGCGG	69752	+	5	1	sgRNA
TCTGGCGGCAACAATAGGAGNGG	TC-GcCGGgAcCgATAGGAtCGG	135964	+	5	1	sgRNA
TCTGGCGGCAACAATAGGAGNGG	TC-GGCGtCAcaAAaAGGtGCGG	823762	+	5	1	sgRNA
TCTGGCGGCAACAATAGGAGNGG	cg-GGCGGCAACggTAGGtGAGG	994942	+	5	1	sgRNA
TCTGGCGGCAACAATAGGAGNGG	gC-GGCGGCctCAAaAGaAGCGG	1427786	+	5	1	sgRNA
TCTGGCGGCAACAATAGGAGNGG	Tt-cGCGGCAACtATcGcAGCGG	1454397	-	5	1	sgRNA
TCTGGCGGCAACAATAGGAGNGG	TC-GGCGGCAACttTtGGtGCGG	1773369	+	4	1	sgRNA
TCTGGCGGCAACAATAGGAGNGG	TC-taCGGCAACAATcGctGCGG	2453589	-	5	1	sgRNA
TCTGGCGGCAACAATAGGAGNGG	cC-GGCGGCAACAAgAaaAGCGG	2638843	-	4	1	sgRNA
TCTGGCGGCAACAATAGGAGNGG	TC-GGCGGCAgCAAaAGcgcTGG	4309988	+	5	1	sgRNA
TCTGGCGGCAACAATAGGAGNGG	Ttc-GCGGCAACtATcGcAGCGG	1454397	-	5	1	sgRNA
TCTGGCGGCAACAATAGGAGNGG	TtcG-CGGCAACtATcGcAGCGG	1454397	-	5	1	sgRNA
TCTGGCGGCAACAATAGGAGNGG	TCg-GCGGCAACttTtGGtGCGG	1773369	+	5	1	sgRNA
TCTGGCGGCAACAATAGGAGNGG	TCgG-CGGCAACttTtGGtGCGG	1773369	+	5	1	sgRNA
TCTGGCGGCAACAATAGGAGNGG	gCT-aCGGCAgCcATAaGAGCGG	1829617	-	5	1	sgRNA
TCTGGCGGCAACAATAGGAGNGG	gCTa-CGGCAgCcATAaGAGCGG	1829617	-	5	1	sgRNA
TCTGGCGGCAACAATAGGAGNGG	gCT-GCGGCAgCAcaAGGtGTGG	2043084	+	5	1	sgRNA
TCTGGCGGCAACAATAGGAGNGG	gCTG-CGGCAgCAcaAGGtGTGG	2043084	+	5	1	sgRNA
TCTGGCGGCAACAATAGGAGNGG	TCT-aCGGCAACAATcGctGCGG	2453589	-	4	1	sgRNA
TCTGGCGGCAACAATAGGAGNGG	TCTa-CGGCAACAATcGctGCGG	2453589	-	4	1	sgRNA
TCTGGCGGCAACAATAGGAGNGG	cCg-GCGGCAACAAgAaaAGCGG	2638843	-	5	1	sgRNA
TCTGGCGGCAACAATAGGAGNGG	cCgG-CGGCAACAAgAaaAGCGG	2638843	-	5	1	sgRNA
TCTGGCGGCAACAATAGGAGNGG	aCT-GCtGCAAgAATAtcAGCGG	2965235	-	5	1	sgRNA
TCTGGCGGCAACAATAGGAGNGG	aCTG-CtGCAAgAATAtcAGCGG	2965235	-	5	1	sgRNA
TCTGGCGGCAACAATAGGAGNGG	gCTGG-aGCtACAAcAGGcGCGG	1141929	+	5	1	sgRNA
TCTGGCGGCAACAATAGGAGNGG	TCTac-GGCAACAATcGctGCGG	2453589	-	5	1	sgRNA
TCTGGCGGCAACAATAGGAGNGG	TCTGG-GcCAgCAAgAGtgGGGG	4393074	+	5	1	sgRNA
TCTGGCGGCAACAATAGGAGNGG	TCTGG-aaCAACAtaAaGAGAGG	4511842	-	5	1	sgRNA
TCTGGCGGCAACAATAGGAGNGG	TCcaGC-GCcACAATAcGAtTGG	170677	-	5	1	sgRNA
TCTGGCGGCAACAATAGGAGNGG	TCcaGCG-CcACAATAcGAtTGG	170677	-	5	1	sgRNA
TCTGGCGGCAACAATAGGAGNGG	TCcGGC-GCAACAATctGgcTGG	402153	-	5	1	sgRNA
TCTGGCGGCAACAATAGGAGNGG	TCcGGCG-CAACAATctGgcTGG	402153	-	5	1	sgRNA
TCTGGCGGCAACAATAGGAGNGG	aCTGGC-GCAggAAgAGGtGTGG	1009971	+	5	1	sgRNA
TCTGGCGGCAACAATAGGAGNGG	aCTGGCG-CAggAAgAGGtGTGG	1009971	+	5	1	sgRNA
TCTGGCGGCAACAATAGGAGNGG	gCTGGa-GCtACAAcAGGcGCGG	1141929	+	5	1	sgRNA
TCTGGCGGCAACAATAGGAGNGG	gCTGGaG-CtACAAcAGGcGCGG	1141929	+	5	1	sgRNA
TCTGGCGGCAACAATAGGAGNGG	TCcGGC-GCAACAATgatAcTGG	1874629	+	5	1	sgRNA
TCTGGCGGCAACAATAGGAGNGG	TCcGGCG-CAACAATgatAcTGG	1874629	+	5	1	sgRNA
TCTGGCGGCAACAATAGGAGNGG	gtTtGC-GCAACAAaAGtAGGGG	3694016	-	5	1	sgRNA
TCTGGCGGCAACAATAGGAGNGG	gtTtGCG-CAACAAaAGtAGGGG	3694016	-	5	1	sgRNA
TCTGGCGGCAACAATAGGAGNGG	TCTGGa-aCAACAtaAaGAGAGG	4511842	-	5	1	sgRNA
TCTGGCGGCAACAATAGGAGNGG	TCTGGaa-CAACAtaAaGAGAGG	4511842	-	5	1	sgRNA
TCTGGCGGCAACAATAGGAGNGG	TCTGcCGG-AACgATAtGttCGG	3358375	-	5	1	sgRNA
TCTGGCGGCAACAATAGGAGNGG	gCTGGCtG-AACAATAacAaAGG	3392892	-	5	1	sgRNA
TCTGGCGGCAACAATAGGAGNGG	TCTGGCaG-tACAAaAtGAaTGG	4117092	-	5	1	sgRNA
TCTGGCGGCAACAATAGGAGNGG	TCcaGCGcC-ACAATAcGAtTGG	170677	-	5	1	sgRNA
TCTGGCGGCAACAATAGGAGNGG	TCcaGCGcCA-CAATAcGAtTGG	170677	-	5	1	sgRNA
TCTGGCGGCAACAATAGGAGNGG	aCaGGCGtC-ACAATcGGAaTGG	3733090	+	5	1	sgRNA
TCTGGCGGCAACAATAGGAGNGG	aCaGGCGtCA-CAATcGGAaTGG	3733090	+	5	1	sgRNA
TCTGGCGGCAACAATAGGAGNGG	cCgGGCGGC-ACAtTAGaAcTGG	4246614	+	5	1	sgRNA
TCTGGCGGCAACAATAGGAGNGG	cCgGGCGGCA-CAtTAGaAcTGG	4246614	+	5	1	sgRNA
TCTGGCGGCAACAATAGGAGNGG	TCcGctGGC-AgAAaAGGAGGGG	4274458	+	5	1	sgRNA
TCTGGCGGCAACAATAGGAGNGG	TCcGctGGCA-gAAaAGGAGGGG	4274458	+	5	1	sgRNA
TCTGGCGGCAACAATAGGAGNGG	TCTGGCaGt-ACAAaAtGAaTGG	4117092	-	5	1	sgRNA
TCTGGCGGCAACAATAGGAGNGG	TCTGGCaGtA-CAAaAtGAaTGG	4117092	-	5	1	sgRNA
TCTGGCGGCAACAATAGGAGNGG	TCTGGgtaCtA-tATAGGAGTGG	1255176	-	5	1	sgRNA
TCTGGCGGCAACAATAGGAGNGG	TCTGcgGGCAA-AATAGtccCGG	1234239	-	5	1	sgRNA
TCTGGCGGCAACAATAGGAGNGG	aaaGGCGGCAA-tATcGGAGCGG	2055229	+	5	1	sgRNA
TCTGGCGGCAACAATAGGAGNGG	TagGGCGGCAA-AccAGGAaGGG	3059025	-	5	1	sgRNA
TCTGGCGGCAACAATAGGAGNGG	TaTGcCtGCgA-AAaAGGAGAGG	3206018	-	5	1	sgRNA
TCTGGCGGCAACAATAGGAGNGG	cCgGGCGGCAA-AATgGGtcTGG	3483297	+	5	1	sgRNA
TCTGGCGGCAACAATAGGAGNGG	TCcGctGGCAg-AAaAGGAGGGG	4274458	+	5	1	sgRNA
TCTGGCGGCAACAATAGGAGNGG	TCTGctGGCgA-AAgAGcAGGGG	4406427	+	5	1	sgRNA
TCTGGCGGCAACAATAGGAGNGG	TCgGGCGGCAA-AAaAtGccGGG	4451228	+	5	1	sgRNA
TCTGGCGGCAACAATAGGAGNGG	TCTtGCGaCAgC-ATAGacGTGG	1412283	+	5	1	sgRNA
TCTGGCGGCAACAATAGGAGNGG	TCTtGCGaCAgCA-TAGacGTGG	1412283	+	5	1	sgRNA
TCTGGCGGCAACAATAGGAGNGG	TCTGGgtaCtAt-ATAGGAGTGG	1255176	-	5	1	sgRNA
TCTGGCGGCAACAATAGGAGNGG	TCTGGgtaCtAtA-TAGGAGTGG	1255176	-	5	1	sgRNA
TCTGGCGGCAACAATAGGAGNGG	aaaGGCGGCAAt-ATcGGAGCGG	2055229	+	5	1	sgRNA
TCTGGCGGCAACAATAGGAGNGG	aaaGGCGGCAAtA-TcGGAGCGG	2055229	+	5	1	sgRNA
TCTGGCGGCAACAATAGGAGNGG	TCTGGCGGCAtC-AccGGcaTGG	2670454	-	5	1	sgRNA
TCTGGCGGCAACAATAGGAGNGG	TCTGGCGGCAtCA-ccGGcaTGG	2670454	-	5	1	sgRNA
TCTGGCGGCAACAATAGGAGNGG	gaTGaCGcCAACtA-AGGAGCGG	117101	-	5	1	sgRNA
TCTGGCGGCAACAATAGGAGNGG	cCTGGtGGCAttAA-AGGcGCGG	442627	-	5	1	sgRNA
TCTGGCGGCAACAATAGGAGNGG	cgTGGCGcgAACAA-AGaAGAGG	845349	-	5	1	sgRNA
TCTGGCGGCAACAATAGGAGNGG	gagcGCGGCAACAA-AGGcGCGG	1143247	-	5	1	sgRNA
TCTGGCGGCAACAATAGGAGNGG	TCTGGCGGCAtCAc-cGGcaTGG	2670454	-	5	1	sgRNA
TCTGGCGGCAACAATAGGAGNGG	TCTGatGGCAAgAA-AatAGCGG	2874369	-	5	1	sgRNA
TCTGGCGGCAACAATAGGAGNGG	TCTtGCGGtAACgA-gGGAtGGG	2882871	-	5	1	sgRNA
TCTGGCGGCAACAATAGGAGNGG	TaTGcCtGCgAaAA-AGGAGAGG	3206018	-	5	1	sgRNA
TCTGGCGGCAACAATAGGAGNGG	TCctGCGGCAgCAA-cGGcGTGG	3413394	-	5	1	sgRNA
TCTGGCGGCAACAATAGGAGNGG	TCcGctGGCAgaAA-AGGAGGGG	4274458	+	5	1	sgRNA
TCTGGCGGCAACAATAGGAGNGG	TCgGGCGGCAAaAA-AtGccGGG	4451228	+	5	1	sgRNA
TCTGGCGGCAACAATAGGAGNGG	TCTtGCGcCAgCAcT-tGAGCGG	850765	+	5	1	sgRNA
TCTGGCGGCAACAATAGGAGNGG	TCTGGCGGgAgCAAT-ctgGCGG	723937	-	5	1	sgRNA
TCTGGCGGCAACAATAGGAGNGG	TCgatCaGCAACAAT-GGAcGGG	916551	-	5	1	sgRNA
TCTGGCGGCAACAATAGGAGNGG	TCaGGCGttAAaAAT-GGgGCGG	1244418	+	5	1	sgRNA
TCTGGCGGCAACAATAGGAGNGG	gCgtGCGGCAACAAT-GccGTGG	1377748	-	5	1	sgRNA
TCTGGCGGCAACAATAGGAGNGG	TCTGGCGttAAgtcT-GGAGCGG	1727685	+	5	1	sgRNA
TCTGGCGGCAACAATAGGAGNGG	aCcGGCGGCAcCAcT-GGtGTGG	1887109	-	5	1	sgRNA
TCTGGCGGCAACAATAGGAGNGG	TgTGGCGGtAACAAT-ctAcCGG	2530235	+	5	1	sgRNA
TCTGGCGGCAACAATAGGAGNGG	TCTGGCGGCAtCAcc-GGcaTGG	2670454	-	5	1	sgRNA
TCTGGCGGCAACAATAGGAGNGG	TCTtGCGGtAACgAg-GGAtGGG	2882871	-	5	1	sgRNA
TCTGGCGGCAACAATAGGAGNGG	gtTGaCGGCAACAAT-caAGCGG	3193650	+	5	1	sgRNA
TCTGGCGGCAACAATAGGAGNGG	TCTGGCGGCctgcAT-GGcGTGG	3173075	-	5	1	sgRNA
TCTGGCGGCAACAATAGGAGNGG	TCctGCGGCAgCAAc-GGcGTGG	3413394	-	5	1	sgRNA
TCTGGCGGCAACAATAGGAGNGG	TCTGGCGaCggCAcT-GGcGTGG	4134804	+	5	1	sgRNA
TCTGGCGGCAACAATAGGAGNGG	TgcGtCGGCAAaAAgA-GAGTGG	842029	+	5	1	sgRNA
TCTGGCGGCAACAATAGGAGNGG	TgcGtCGGCAAaAAgAG-AGTGG	842029	+	5	1	sgRNA
TCTGGCGGCAACAATAGGAGNGG	TCTtGCGcCAgCAcTt-GAGCGG	850765	+	5	1	sgRNA
TCTGGCGGCAACAATAGGAGNGG	TCTtGCGcCAgCAcTtG-AGCGG	850765	+	5	1	sgRNA
TCTGGCGGCAACAATAGGAGNGG	TCTGGCGGgAgCAATc-tgGCGG	723937	-	5	1	sgRNA
TCTGGCGGCAACAATAGGAGNGG	TCTGGCGGgAgCAATct-gGCGG	723937	-	5	1	sgRNA
TCTGGCGGCAACAATAGGAGNGG	gCatGCGGCAAaAATA-GAcAGG	1581348	+	5	1	sgRNA
TCTGGCGGCAACAATAGGAGNGG	gCatGCGGCAAaAATAG-AcAGG	1581348	+	5	1	sgRNA
TCTGGCGGCAACAATAGGAGNGG	TgTGGCGGtAACAATc-tAcCGG	2530235	+	5	1	sgRNA
TCTGGCGGCAACAATAGGAGNGG	TgTGGCGGtAACAATct-AcCGG	2530235	+	5	1	sgRNA
TCTGGCGGCAACAATAGGAGNGG	TCTGaCGGCAcCAtTA-aAtGGG	2642019	-	5	1	sgRNA
TCTGGCGGCAACAATAGGAGNGG	TCTGaCGGCAcCAtTAa-AtGGG	2642019	-	5	1	sgRNA
TCTGGCGGCAACAATAGGAGNGG	TCTGatGGCAAgAAaA-tAGCGG	2874369	-	5	1	sgRNA
TCTGGCGGCAACAATAGGAGNGG	TCTGatGGCAAgAAaAt-AGCGG	2874369	-	5	1	sgRNA
TCTGGCGGCAACAATAGGAGNGG	TtcGGCGtCAgaAATA-GAGTGG	2975174	-	5	1	sgRNA
TCTGGCGGCAACAATAGGAGNGG	TtcGGCGtCAgaAATAG-AGTGG	2975174	-	5	1	sgRNA
TCTGGCGGCAACAATAGGAGNGG	TCcGGCtGCAAtAATA-aAtAGG	2932624	-	5	1	sgRNA
TCTGGCGGCAACAATAGGAGNGG	TCcGGCtGCAAtAATAa-AtAGG	2932624	-	5	1	sgRNA
TCTGGCGGCAACAATAGGAGNGG	gtTGaCGGCAACAATc-aAGCGG	3193650	+	5	1	sgRNA
TCTGGCGGCAACAATAGGAGNGG	gtTGaCGGCAACAATca-AGCGG	3193650	+	5	1	sgRNA
TCTGGCGGCAACAATAGGAGNGG	TCTGGCtGCtgCAAcA-GAcGGG	3173591	-	5	1	sgRNA
TCTGGCGGCAACAATAGGAGNGG	TCTGGCtGCtgCAAcAG-AcGGG	3173591	-	5	1	sgRNA
TCTGGCGGCAACAATAGGAGNGG	TCTGGCtcCAACgAgAaG-GTGG	26006	-	5	1	sgRNA
TCTGGCGGCAACAATAGGAGNGG	TCTGGCGGgAgCAATctG-GCGG	723937	-	4	1	sgRNA
TCTGGCGGCAACAATAGGAGNGG	TCTGGCGGCttCttTAGG-cGGG	1100829	+	5	1	sgRNA
TCTGGCGGCAACAATAGGAGNGG	TCaGGCGttAAaAATgGG-GCGG	1244418	+	5	1	sgRNA
TCTGGCGGCAACAATAGGAGNGG	ggTGGCGGCAAaAATcaG-GCGG	1432543	+	5	1	sgRNA
TCTGGCGGCAACAATAGGAGNGG	aCTtcCGGtAACAATAcG-GCGG	3566239	+	5	1	sgRNA
TCTGGCGGCAACAATAGGAGNGG	TCTGGCGGtgACtATctG-GTGG	4066203	-	5	1	sgRNA
TCTGGCGGCAACAATAGGAGNGG	TCTGGCtGgAACAAgtGG-aAGG	4217888	+	5	1	sgRNA
TCTGGCGGCAACAATAGGAGNGG	g--GGCGGCAACggTAGGtGAGG	994943	+	4	2	sgRNA
TCTGGCGGCAACAATAGGAGNGG	T--GGCtGgAACAAcAGtAGCGG	1545470	+	4	2	sgRNA
TCTGGCGGCAACAATAGGAGNGG	T--cGCGGCAACtATcGcAGCGG	1454397	-	4	2	sgRNA
TCTGGCGGCAACAATAGGAGNGG	T--GGCGGgAACtATtcGAGCGG	2458130	-	4	2	sgRNA
TCTGGCGGCAACAATAGGAGNGG	c--GGCGGCAACAAgAaaAGCGG	2638843	-	4	2	sgRNA
TCTGGCGGCAACAATAGGAGNGG	T--GGCGGCAACgcTgGcAGCGG	3193946	-	4	2	sgRNA
TCTGGCGGCAACAATAGGAGNGG	T--GGCGGCAACgcTgGGcGCGG	4154537	+	4	2	sgRNA
TCTGGCGGCAACAATAGGAGNGG	TC--GCGGCAACtATcGcAGCGG	1454397	-	3	2	sgRNA
TCTGGCGGCAACAATAGGAGNGG	TC--GCGGgAtCAAaAGcAGAGG	2385121	-	4	2	sgRNA
TCTGGCGGCAACAATAGGAGNGG	TCg--CGGCAACtATcGcAGCGG	1454397	-	4	2	sgRNA
TCTGGCGGCAACAATAGGAGNGG	TtTG--aGCAACAATAccAGTGG	295065	+	4	2	sgRNA
TCTGGCGGCAACAATAGGAGNGG	TtTGa--GCAACAATAccAGTGG	295065	+	4	2	sgRNA
TCTGGCGGCAACAATAGGAGNGG	TtTG--cGCAACAAaAGtAGGGG	3694016	-	4	2	sgRNA
TCTGGCGGCAACAATAGGAGNGG	TtTGc--GCAACAAaAGtAGGGG	3694016	-	4	2	sgRNA
TCTGGCGGCAACAATAGGAGNGG	TCTGGC--gAAaAATAtGgGCGG	3349593	-	4	2	sgRNA
TCTGGCGGCAACAATAGGAGNGG	TCTGaCG--AtCAAaAaGAGTGG	1560220	-	4	2	sgRNA
TCTGGCGGCAACAATAGGAGNGG	TCTGGCG--AAaAATAtGgGCGG	3349593	-	3	2	sgRNA
TCTGGCGGCAACAATAGGAGNGG	TtTGGaG--AACAtTAGGgGCGG	3719539	-	4	2	sgRNA
TCTGGCGGCAACAATAGGAGNGG	cCaGGCGG--ACAATcGGcGAGG	907589	+	4	2	sgRNA
TCTGGCGGCAACAATAGGAGNGG	cCTGGtGG--ACAATAcGcGAGG	1497968	+	4	2	sgRNA
TCTGGCGGCAACAATAGGAGNGG	TCTGGCGa--AaAATAtGgGCGG	3349593	-	4	2	sgRNA
TCTGGCGGCAACAATAGGAGNGG	TCTGGCGGC--aAATgGGcaTGG	1454298	-	4	2	sgRNA
TCTGGCGGCAACAATAGGAGNGG	TCTGGtcGC--CAATAGctGGGG	1758230	-	4	2	sgRNA
TCTGGCGGCAACAATAGGAGNGG	gCTGGCGGC--aAAcAGcAGCGG	3605580	-	4	2	sgRNA
TCTGGCGGCAACAATAGGAGNGG	gCTGGCGGCA--AtTgGcAGCGG	394756	-	4	2	sgRNA
TCTGGCGGCAACAATAGGAGNGG	gCTGGCGGCAA--tTgGcAGCGG	394756	-	4	2	sgRNA
TCTGGCGGCAACAATAGGAGNGG	TCTGGCGGCA--AATgGGcaTGG	1454298	-	3	2	sgRNA
TCTGGCGGCAACAATAGGAGNGG	TCTGGCGGCAA--ATgGGcaTGG	1454298	-	3	2	sgRNA
TCTGGCGGCAACAATAGGAGNGG	TCTGtCGcCA--AAcAGGcGGGG	1965709	-	4	2	sgRNA
TCTGGCGGCAACAATAGGAGNGG	TCTGtCGcCAA--AcAGGcGGGG	1965709	-	4	2	sgRNA
TCTGGCGGCAACAATAGGAGNGG	TCTGGCGaaA--AATAtGgGCGG	3349593	-	4	2	sgRNA
TCTGGCGGCAACAATAGGAGNGG	TCTGGCGaaAA--ATAtGgGCGG	3349593	-	4	2	sgRNA
TCTGGCGGCAACAATAGGAGNGG	gCTGGCGGCA--AAcAGcAGCGG	3605580	-	3	2	sgRNA
TCTGGCGGCAACAATAGGAGNGG	gCTGGCGGCAA--AcAGcAGCGG	3605580	-	3	2	sgRNA
TCTGGCGGCAACAATAGGAGNGG	gCTGGCGGCAAt--TgGcAGCGG	394756	-	4	2	sgRNA
TCTGGCGGCAACAATAGGAGNGG	TCTGGCGGCAAa--TgGGcaTGG	1454298	-	4	2	sgRNA
TCTGGCGGCAACAATAGGAGNGG	gCTGGCGGCAAa--cAGcAGCGG	3605580	-	4	2	sgRNA
TCTGGCGGCAACAATAGGAGNGG	TCTGGCaGatACA--gGGAGTGG	756793	-	4	2	sgRNA
TCTGGCGGCAACAATAGGAGNGG	TCTGGCaGatACAg--GGAGTGG	756793	-	4	2	sgRNA
TCTGGCGGCAACAATAGGAGNGG	TCcGGCGGCAACA--AcaAaAGG	2256071	+	4	2	sgRNA
TCTGGCGGCAACAATAGGAGNGG	TCcGGCGGCAACAA--caAaAGG	2256071	+	4	2	sgRNA
TCTGGCGGCAACAATAGGAGNGG	TCTGGCGtCAACA--gGtAcAGG	2299124	-	4	2	sgRNA
TCTGGCGGCAACAATAGGAGNGG	TCTGGCGtCAACAg--GtAcAGG	2299124	-	4	2	sgRNA
TCTGGCGGCAACAATAGGAGNGG	gCTGGCGGCAAac--AGcAGCGG	3605580	-	4	2	sgRNA
TCTGGCGGCAACAATAGGAGNGG	gCTGGCGGCAAacA--GcAGCGG	3605580	-	4	2	sgRNA
TCTGGCGGCAACAATAGGAGNGG	TCcGGCGGCAACAAc--aAaAGG	2256071	+	4	2	sgRNA
TCTGGCGGCAACAATAGGAGNGG	aCTGGCGGCgACAtT--GcGTGG	2592517	-	4	2	sgRNA
TCTGGCGGCAACAATAGGAGNGG	TtgGGCGtCAACAAT--GAcCGG	3602559	-	4	2	sgRNA
TCTGGCGGCAACAATAGGAGNGG	aCTGGCGGtAAtAAT--cAGTGG	4497831	+	4	2	sgRNA
TCTGGCGGCAACAATAGGAGNGG	TCcGGCGGCAACAAcA--AaAGG	2256071	+	3	2	sgRNA
TCTGGCGGCAACAATAGGAGNGG	TCTGGCaGgcgCAATA--AGGGG	2394482	-	4	2	sgRNA
TCTGGCGGCAACAATAGGAGNGG	TCTGaCGGCAcCAtTA--AaTGG	2642020	-	4	2	sgRNA
TCTGGCGGCAACAATAGGAGNGG	aCTGGCGGtAAtAATc--AGTGG	4497831	+	4	2	sgRNA
TCTGGCGGCAACAATAGGAGNGG	TCTGGCGGCttCttTAG--GCGG	1100829	+	4	2	sgRNA
TCTGGCGGCAACAATAGGAGNGG	TaTGtCGGCAAaAATcG--GTGG	1593051	-	4	2	sgRNA
TCTGGCGGCAACAATAGGAGNGG	TCcGGCGGCAACAAcAa--aAGG	2256071	+	4	2	sgRNA
TCTGGCGGCAACAATAGGAGNGG	TacGGCGGCAACAATcG--cCGG	3150755	-	4	2	sgRNA
TCTGGCGGCAACAATAGGAGNGG	gCTGGCGGaAtCAtTAG--GGGG	4127659	+	4	2	sgRNA

## Sheet: TGAACGTTTGTCCGGCCTTT
Off-target sites for sgRNAs targeting TGAACGTTTGTCCGGCCTTTNGG
protospacer + PAM	off-target site	location	strand	# mismatches	# gaps	gap present in genome or sgRNA
TGAACGTTTGTCCGGCCTTTNGG	TcAACGTTTGTCtGGCtgaaAGG	64116	-	6	0	n/a
TGAACGTTTGTCCGGCCTTTNGG	TGcAtGTTTGTCgGtCgcTTCGG	726471	-	6	0	n/a
TGAACGTTTGTCCGGCCTTTNGG	TGAACcTcTGcCCGGCtTccAGG	1252720	+	6	0	n/a
TGAACGTTTGTCCGGCCTTTNGG	TGcAtGTacGTCCGGCCTccCGG	1247812	-	6	0	n/a
TGAACGTTTGTCCGGCCTTTNGG	TGAACGaTcGTCaGGCCgaTTGG	1651406	+	5	0	n/a
TGAACGTTTGTCCGGCCTTTNGG	TGtACGcaTGTCCGGtCTcaTGG	1526053	-	6	0	n/a
TGAACGTTTGTCCGGCCTTTNGG	TGAACGTTTcgCaGGCgaTcTGG	2459866	+	6	0	n/a
TGAACGTTTGTCCGGCCTTTNGG	cGcAgGTTTGcCCGGCgTTgCGG	2790139	-	6	0	n/a
TGAACGTTTGTCCGGCCTTTNGG	TaAACaccTcTCCGcCCTTTTGG	2823900	-	6	0	n/a
TGAACGTTTGTCCGGCCTTTNGG	TttACGTTTcaCCtGCCcTTTGG	3772744	-	6	0	n/a
TGAACGTTTGTCCGGCCTTTNGG	TcAtCGTTTtTCCtGCCaTcGGG	4039437	+	6	0	n/a
TGAACGTTTGTCCGGCCTTTNGG	TcAgCGTgTtTCCGGtCcTTTGG	4225682	+	6	0	n/a
TGAAC-GTTTGTCCGGCCTTTNGG	TGAACGccTTaTCCGGCCTacGGG	374368	+	5	1	genome
TGAAC-GTTTGTCCGGCCTTTNGG	TGAACGccTTaTCCGGCCTacGGG	2131468	+	5	1	genome
TGAAC-GTTTGTCCGGCCTTTNGG	caAACGcTTTaTCCGGCCTTgCGG	3279768	-	5	1	genome
TGAAC-GTTTGTCCGGCCTTTNGG	TGAACGGTTaGcCCGGCCcggCGG	3990537	-	5	1	genome
TGAACG-TTTGTCCGGCCTTTNGG	TGAACGCcTTaTCCGGCCTacGGG	374368	+	4	1	genome
TGAACG-TTTGTCCGGCCTTTNGG	TGAACGCcTTaTCCGaCCTacGGG	72183	-	5	1	genome
TGAACG-TTTGTCCGGCCTTTNGG	TGAACGTcTTaTCCGGCCcacAGG	1061693	+	5	1	genome
TGAACG-TTTGTCCGGCCTTTNGG	TGAACGCcTTaTCCGGCCTacGGG	2131468	+	4	1	genome
TGAACG-TTTGTCCGGCCTTTNGG	TaAACGCcTTaTCCGGCCTacGGG	2338379	-	5	1	genome
TGAACG-TTTGTCCGGCCTTTNGG	TGcgCGTcTTGTCCGGCCTacGGG	2792063	+	5	1	genome
TGAACG-TTTGTCCGGCCTTTNGG	caAACGCTTTaTCCGGCCTTgCGG	3279768	-	4	1	genome
TGAACG-TTTGTCCGGCCTTTNGG	TGAACGGTTaGcCCGGCCcggCGG	3990537	-	5	1	genome
TGAACGT-TTGTCCGGCCTTTNGG	TGAACGcCTTaTCCGGCCTacGGG	374368	+	4	1	genome
TGAACGT-TTGTCCGGCCTTTNGG	TGAACGcCTTaTCCGaCCTacGGG	72183	-	5	1	genome
TGAACGT-TTGTCCGGCCTTTNGG	TcAACcTCTTGTCCGtCtTTcTGG	757376	+	5	1	genome
TGAACGT-TTGTCCGGCCTTTNGG	TGAACGTCTTaTCCGGCCcacAGG	1061693	+	4	1	genome
TGAACGT-TTGTCCGGCCTTTNGG	TGAACGcCTTaTCCGGCCTacGGG	2131468	+	4	1	genome
TGAACGT-TTGTCCGGCCTTTNGG	TaAACGcCTTaTCCGGCCTacGGG	2338379	-	5	1	genome
TGAACGT-TTGTCCGGCCTTTNGG	TGcgCGTCTTGTCCGGCCTacGGG	2792063	+	4	1	genome
TGAACGT-TTGTCCGGCCTTTNGG	caAACGcTTTaTCCGGCCTTgCGG	3279768	-	5	1	genome
TGAACGTT-TGTCCGGCCTTTNGG	TGAACGccTTaTCCGGCCTacGGG	374368	+	5	1	genome
TGAACGTT-TGTCCGGCCTTTNGG	TGAACGTcTTaTCCGGCCcacAGG	1061693	+	5	1	genome
TGAACGTT-TGTCCGGCCTTTNGG	TGAACGccTTaTCCGGCCTacGGG	2131468	+	5	1	genome
TGAACGTT-TGTCCGGCCTTTNGG	TGcgCGTcTTGTCCGGCCTacGGG	2792063	+	5	1	genome
TGAACGTT-TGTCCGGCCTTTNGG	TGAACGTTATtTCCGcCggTcTGG	2596259	-	5	1	genome
TGAACGTT-TGTCCGGCCTTTNGG	caAACGcTTTaTCCGGCCTTgCGG	3279768	-	5	1	genome
TGAACGTTT-GTCCGGCCTTTNGG	TGAACGccTTaTCCGGCCTacGGG	374368	+	5	1	genome
TGAACGTTT-GTCCGGCCTTTNGG	TGAACGTcTTaTCCGGCCcacAGG	1061693	+	5	1	genome
TGAACGTTT-GTCCGGCCTTTNGG	TGAACGccTTaTCCGGCCTacGGG	2131468	+	5	1	genome
TGAACGTTT-GTCCGGCCTTTNGG	TGcgCGTcTTGTCCGGCCTacGGG	2792063	+	5	1	genome
TGAACGTTT-GTCCGGCCTTTNGG	caAACGcTTTaTCCGGCCTTgCGG	3279768	-	5	1	genome
TGAACGTTT-GTCCGGCCTTTNGG	TGAACGgTTAGcCCGGCCcggCGG	3990537	-	5	1	genome
TGAACGTTTG-TCCGGCCTTTNGG	TGAACGccTtATCCGGCCTacGGG	374368	+	5	1	genome
TGAACGTTTG-TCCGGCCTTTNGG	TGAACGTcTtATCCGGCCcacAGG	1061693	+	5	1	genome
TGAACGTTTG-TCCGGCCTTTNGG	TGAACGTcTGCTgttGCCgTTTGG	1698067	+	5	1	genome
TGAACGTTTG-TCCGGCCTTTNGG	TGAACGccTtATCCGGCCTacGGG	2131468	+	5	1	genome
TGAACGTTTG-TCCGGCCTTTNGG	aGAACaTTTGCTCtGGCaTTaTGG	2479757	-	5	1	genome
TGAACGTTTG-TCCGGCCTTTNGG	caAACGcTTtATCCGGCCTTgCGG	3279768	-	5	1	genome
TGAACGTTTGT-CCGGCCTTTNGG	TGAAtGTTTGTCCgGcCagTTTGG	3929436	+	5	1	genome
TGAACGTTTGT-CCGGCCTTTNGG	aatgCGTTTtTACCGGCCTTTGGG	3995204	+	5	1	genome
TGAACGTTTGTC-CGGCCTTTNGG	gcgAaGTaTGTCGCGGCCTTTTGG	391841	+	5	1	genome
TGAACGTTTGTC-CGGCCTTTNGG	gcgAaGTaTGTCGCGGCCTTTTGG	314774	-	5	1	genome
TGAACGTTTGTC-CGGCCTTTNGG	gcgAaGTaTGTCGCGGCCTTTTGG	566324	-	5	1	genome
TGAACGTTTGTC-CGGCCTTTNGG	gcgAaGTaTGTCGCGGCCTTTTGG	1094376	+	5	1	genome
TGAACGTTTGTC-CGGCCTTTNGG	gcgAaGTaTGTCGCGGCCTTTTGG	2168519	-	5	1	genome
TGAACGTTTGTC-CGGCCTTTNGG	TGAAtGTTTGTCCgGcCagTTTGG	3929436	+	5	1	genome
TGAACGTTTGTCC-GGCCTTTNGG	TGAAtGTTTGTCCGGcCagTTTGG	3929436	+	4	1	genome
TGAACGTTTGTCCG-GCCTTTNGG	cGAACGTTcGTtCGAGCgTaTTGG	1694317	+	5	1	genome
TGAACGTTTGTCCG-GCCTTTNGG	TGAAtGTTTGTCCGGcCagTTTGG	3929436	+	4	1	genome
TGAACGTTTGTCCG-GCCTTTNGG	TcAACGTgatTCCGCGCtTTTCGG	4448129	-	5	1	genome
TGAACGTTTGTCCGG-CCTTTNGG	TGAAtGTTTGTCCGGCCagTTTGG	3929436	+	3	1	genome
TGAACGTTTGTCCGGC-CTTTNGG	TGAACGTgTGcCtGGCACcaTTGG	28969	+	5	1	genome
TGAACGTTTGTCCGGC-CTTTNGG	TGcAtGTTTGTCgGtCGCTTcGGG	726470	-	5	1	genome
TGAACGTTTGTCCGGC-CTTTNGG	TaAACGTTTaTCaGtCGgTTTTGG	1109142	-	5	1	genome
TGAACGTTTGTCCGGC-CTTTNGG	TGgACGacTcTCCGGCGCTTcAGG	1931078	-	5	1	genome
TGAACGTTTGTCCGGC-CTTTNGG	TGAACGTTTcgCaGGCGaTcTGGG	2459866	+	5	1	genome
TGAACGTTTGTCCGGC-CTTTNGG	acAACGTTTaTCtGGCACcTTGGG	2458979	-	5	1	genome
TGAACGTTTGTCCGGC-CTTTNGG	TGAAtGTTTGTCCGGCCagTTTGG	3929436	+	3	1	genome
TGAACGTTTGTCCGGC-CTTTNGG	aGAAtGaTTGTgCaGCACTTTCGG	4046632	-	5	1	genome
TGAACGTTTGTCCGGC-CTTTNGG	TGAACGgTTGTCCGGCAaagcCGG	4306062	+	5	1	genome
TGAACGTTTGTCCGGCC-TTTNGG	TaAACGTTTaTCaGtCgGTTTTGG	1109142	-	5	1	genome
TGAACGTTTGTCCGGCC-TTTNGG	TGAACGTTTcgCaGGCgATcTGGG	2459866	+	5	1	genome
TGAACGTTTGTCCGGCC-TTTNGG	TGAACGTTgGTCaGaCCTTgcAGG	2866282	-	5	1	genome
TGAACGTTTGTCCGGCC-TTTNGG	TGAAtGTTTGTCCGGCCAgTTTGG	3929436	+	2	1	genome
TGAACGTTTGTCCGGCC-TTTNGG	TGAACGgTTGTCCGGCaAagcCGG	4306062	+	5	1	genome
TGAACGTTTGTCCGGCCT-TTNGG	TGAACGTTgGTCaGaCCTTgcAGG	2866282	-	5	1	genome
TGAACGTTTGTCCGGCCT-TTNGG	TGAgCGgTaGTCtGGCCTGTgCGG	3322203	-	5	1	genome
TGAACGTTTGTCCGGCCT-TTNGG	TGAAtGTTTGTCCGGCCaGTTTGG	3929436	+	2	1	genome
TGAACGTTTGTCCGGCCT-TTNGG	TGAACGgTTGTCCGGCaaAgcCGG	4306062	+	5	1	genome
TGAACGTTTGTCCGGCCTT-TNGG	gGAAtGTTTtTCCGGgCTTCaTGG	1414067	+	5	1	genome
TGAACGTTTGTCCGGCCTT-TNGG	atAACGTTgGTCaGGCaTTATCGG	2059686	-	5	1	genome
TGAACGTTTGTCCGGCCTT-TNGG	TGAACGTTTcgCaGGCgaTCTGGG	2459866	+	5	1	genome
TGAACGTTTGTCCGGCCTT-TNGG	TGAACGTTgGTCaGaCCTTGcAGG	2866282	-	4	1	genome
TGAACGTTTGTCCGGCCTT-TNGG	TGAAtGTTTGTCCGGCCagTTTGG	3929436	+	3	1	genome
TGAACGTTTGTCCGGCCTT-TNGG	TGAACGgTTGTCCGGCaaaGcCGG	4306062	+	5	1	genome
TGAACGTTTG--TCCGGCCTTTNGG	TGcAtGTTTGGCTCCGGtCTgTAGG	4321248	+	4	2	genome
TGAACGTTTGTCCGGCCTTTNGG	T-AACGcTgagCCaGCCTTTAGG	560996	+	5	1	sgRNA
TGAACGTTTGTCCGGCCTTTNGG	T-tACGTTTcaCCtGCCcTTTGG	3772744	-	5	1	sgRNA
TGAACGTTTGTCCGGCCTTTNGG	TG-ACGaaTGaCCGGCgTTaTGG	115870	+	5	1	sgRNA
TGAACGTTTGTCCGGCCTTTNGG	TGA-CGaaTGaCCGGCgTTaTGG	115870	+	5	1	sgRNA
TGAACGTTTGTCCGGCCTTTNGG	TG-ACGgTctTCCaGCCaTTCGG	582154	-	5	1	sgRNA
TGAACGTTTGTCCGGCCTTTNGG	TGA-CGgTctTCCaGCCaTTCGG	582154	-	5	1	sgRNA
TGAACGTTTGTCCGGCCTTTNGG	TG-ACGaTTGTCaGGCCagcCGG	957478	-	5	1	sgRNA
TGAACGTTTGTCCGGCCTTTNGG	TGA-CGaTTGTCaGGCCagcCGG	957478	-	5	1	sgRNA
TGAACGTTTGTCCGGCCTTTNGG	TG-AaaaTTcTCCGGCgTTTTGG	1689391	-	5	1	sgRNA
TGAACGTTTGTCCGGCCTTTNGG	TGA-aaaTTcTCCGGCgTTTTGG	1689391	-	5	1	sgRNA
TGAACGTTTGTCCGGCCTTTNGG	Tt-ACGTTTcaCCtGCCcTTTGG	3772744	-	5	1	sgRNA
TGAACGTTTGTCCGGCCTTTNGG	TtA-CGTTTcaCCtGCCcTTTGG	3772744	-	5	1	sgRNA
TGAACGTTTGTCCGGCCTTTNGG	TG-cgtTTTtaCCGGCCTTTGGG	3995206	+	5	1	sgRNA
TGAACGTTTGTCCGGCCTTTNGG	TGc-gtTTTtaCCGGCCTTTGGG	3995206	+	5	1	sgRNA
TGAACGTTTGTCCGGCCTTTNGG	TGAA-GTTTGcCCGGCtaaaTGG	638655	+	5	1	sgRNA
TGAACGTTTGTCCGGCCTTTNGG	TGAA-aaTTcTCCGGCgTTTTGG	1689391	-	4	1	sgRNA
TGAACGTTTGTCCGGCCTTTNGG	TGcA-GTcTGTtCGGCaTgTTGG	3001315	-	5	1	sgRNA
TGAACGTTTGTCCGGCCTTTNGG	TGcg-tTTTtaCCGGCCTTTGGG	3995206	+	5	1	sgRNA
TGAACGTTTGTCCGGCCTTTNGG	TccA-GTTTtTCCaGCCgTTTGG	4018220	-	5	1	sgRNA
TGAACGTTTGTCCGGCCTTTNGG	gGtA-tTTTGTCaGcCCTTTTGG	4429651	+	5	1	sgRNA
TGAACGTTTGTCCGGCCTTTNGG	TGAAa-aTTcTCCGGCgTTTTGG	1689391	-	4	1	sgRNA
TGAACGTTTGTCCGGCCTTTNGG	TGcAC-TTTGTCCttaCTaTGGG	1814959	-	5	1	sgRNA
TGAACGTTTGTCCGGCCTTTNGG	TtAAC-TTTGTCCtGaCcTgCGG	3491577	+	5	1	sgRNA
TGAACGTTTGTCCGGCCTTTNGG	TGAAC-TTTtTCCtGCtcTgCGG	3625219	-	5	1	sgRNA
TGAACGTTTGTCCGGCCTTTNGG	TGcgt-TTTtaCCGGCCTTTGGG	3995206	+	5	1	sgRNA
TGAACGTTTGTCCGGCCTTTNGG	gGtAt-TTTGTCaGcCCTTTTGG	4429651	+	5	1	sgRNA
TGAACGTTTGTCCGGCCTTTNGG	TGAgCG-TTaTCaGcCCTTaGGG	694253	+	5	1	sgRNA
TGAACGTTTGTCCGGCCTTTNGG	TGAgCGT-TaTCaGcCCTTaGGG	694253	+	5	1	sgRNA
TGAACGTTTGTCCGGCCTTTNGG	TGAgCGTT-aTCaGcCCTTaGGG	694253	+	5	1	sgRNA
TGAACGTTTGTCCGGCCTTTNGG	TGAAaa-TTcTCCGGCgTTTTGG	1689391	-	4	1	sgRNA
TGAACGTTTGTCCGGCCTTTNGG	TGAAaaT-TcTCCGGCgTTTTGG	1689391	-	4	1	sgRNA
TGAACGTTTGTCCGGCCTTTNGG	TGAAaaTT-cTCCGGCgTTTTGG	1689391	-	4	1	sgRNA
TGAACGTTTGTCCGGCCTTTNGG	TcAtCG-TTGTaCtGCtTTTTGG	4020007	+	5	1	sgRNA
TGAACGTTTGTCCGGCCTTTNGG	TcAtCGT-TGTaCtGCtTTTTGG	4020007	+	5	1	sgRNA
TGAACGTTTGTCCGGCCTTTNGG	TcAtCGTT-GTaCtGCtTTTTGG	4020007	+	5	1	sgRNA
TGAACGTTTGTCCGGCCTTTNGG	TGAACGaTT-TtgcGCCcTTCGG	534016	-	5	1	sgRNA
TGAACGTTTGTCCGGCCTTTNGG	TGAgCGTTa-TCaGcCCTTaGGG	694253	+	5	1	sgRNA
TGAACGTTTGTCCGGCCTTTNGG	TGAcgGTcT-TCCaGCCaTTCGG	582154	-	5	1	sgRNA
TGAACGTTTGTCCGGCCTTTNGG	TGgAaGgTT-TCCaGCCaTTCGG	976869	-	5	1	sgRNA
TGAACGTTTGTCCGGCCTTTNGG	TGAAaaTTc-TCCGGCgTTTTGG	1689391	-	4	1	sgRNA
TGAACGTTTGTCCGGCCTTTNGG	aaAACGTTT-cCCGGCgTTaAGG	1983029	-	5	1	sgRNA
TGAACGTTTGTCCGGCCTTTNGG	TGAACtTTT-TCCtGCtcTgCGG	3625219	-	5	1	sgRNA
TGAACGTTTGTCCGGCCTTTNGG	TGcgttTTT-aCCGGCCTTTGGG	3995206	+	5	1	sgRNA
TGAACGTTTGTCCGGCCTTTNGG	TGcAgGaTT-TCCGGCaTaTGGG	3815212	-	5	1	sgRNA
TGAACGTTTGTCCGGCCTTTNGG	TcgAgcTTTG-CtGGCCTTTTGG	605029	-	5	1	sgRNA
TGAACGTTTGTCCGGCCTTTNGG	TGAAtGTTTG-CCaGCgTgcGGG	1400716	+	5	1	sgRNA
TGAACGTTTGTCCGGCCTTTNGG	TGAAaaTTct-CCGGCgTTTTGG	1689391	-	5	1	sgRNA
TGAACGTTTGTCCGGCCTTTNGG	acAACaTTTG-CCGaCgTTTTGG	1991013	+	5	1	sgRNA
TGAACGTTTGTCCGGCCTTTNGG	aaAACGTTTc-CCGGCgTTaAGG	1983029	-	5	1	sgRNA
TGAACGTTTGTCCGGCCTTTNGG	TcAAgGTgTG-CCaGaCTTTGGG	3709287	+	5	1	sgRNA
TGAACGTTTGTCCGGCCTTTNGG	TGcgttTTTa-CCGGCCTTTGGG	3995206	+	5	1	sgRNA
TGAACGTTTGTCCGGCCTTTNGG	TGggCGTTTG-CCGtgCTcTGGG	3846271	-	5	1	sgRNA
TGAACGTTTGTCCGGCCTTTNGG	TGAACGTcTG-CCGGtCgcaGGG	4160765	-	5	1	sgRNA
TGAACGTTTGTCCGGCCTTTNGG	TaAcCGcTTG-CCcGCtTTTTGG	4559089	-	5	1	sgRNA
TGAACGTTTGTCCGGCCTTTNGG	TGAACGaTTtT-gcGCCcTTCGG	534016	-	5	1	sgRNA
TGAACGTTTGTCCGGCCTTTNGG	TGAACGaTTtTg-cGCCcTTCGG	534016	-	5	1	sgRNA
TGAACGTTTGTCCGGCCTTTNGG	TGAtCGTcTGT-CGGCgTccAGG	669388	-	5	1	sgRNA
TGAACGTTTGTCCGGCCTTTNGG	TGAtCGTcTGTC-GGCgTccAGG	669388	-	5	1	sgRNA
TGAACGTTTGTCCGGCCTTTNGG	aGAgCGTTTcT-CtGtCTTTAGG	3188208	-	5	1	sgRNA
TGAACGTTTGTCCGGCCTTTNGG	aGAgCGTTTcTC-tGtCTTTAGG	3188208	-	5	1	sgRNA
TGAACGTTTGTCCGGCCTTTNGG	TGAACGgTgGT-CaGCagTTTGG	4337024	+	5	1	sgRNA
TGAACGTTTGTCCGGCCTTTNGG	TGAACGgTgGTC-aGCagTTTGG	4337024	+	5	1	sgRNA
TGAACGTTTGTCCGGCCTTTNGG	TGAACGaTTtTgC-GCCcTTCGG	534016	-	4	1	sgRNA
TGAACGTTTGTCCGGCCTTTNGG	TGAACGaTTtTgCG-CCcTTCGG	534016	-	4	1	sgRNA
TGAACGTTTGTCCGGCCTTTNGG	TatAgaTgTGTCC-GCCTTTAGG	2086521	+	5	1	sgRNA
TGAACGTTTGTCCGGCCTTTNGG	TatAgaTgTGTCCG-CCTTTAGG	2086521	+	5	1	sgRNA
TGAACGTTTGTCCGGCCTTTNGG	aGAgCGTTTcTCt-GtCTTTAGG	3188208	-	5	1	sgRNA
TGAACGTTTGTCCGGCCTTTNGG	aGAgCGTTTcTCtG-tCTTTAGG	3188208	-	5	1	sgRNA
TGAACGTTTGTCCGGCCTTTNGG	TaAACaTTTaTtC-aCCTTTTGG	3920593	-	5	1	sgRNA
TGAACGTTTGTCCGGCCTTTNGG	TaAACaTTTaTtCa-CCTTTTGG	3920593	-	5	1	sgRNA
TGAACGTTTGTCCGGCCTTTNGG	TGAACGgTgGTCa-GCagTTTGG	4337024	+	5	1	sgRNA
TGAACGTTTGTCCGGCCTTTNGG	TGAACGgTgGTCaG-CagTTTGG	4337024	+	5	1	sgRNA
TGAACGTTTGTCCGGCCTTTNGG	TaAcCGcTTGcCC-GCtTTTTGG	4559089	-	5	1	sgRNA
TGAACGTTTGTCCGGCCTTTNGG	TaAcCGcTTGcCCG-CtTTTTGG	4559089	-	5	1	sgRNA
TGAACGTTTGTCCGGCCTTTNGG	TGAACGaTTtTgCGc-CcTTCGG	534016	-	5	1	sgRNA
TGAACGTTTGTCCGGCCTTTNGG	TGAACGaTTtTgCGcC-cTTCGG	534016	-	5	1	sgRNA
TGAACGTTTGTCCGGCCTTTNGG	aGAgCGTTTcTCtGt-CTTTAGG	3188208	-	5	1	sgRNA
TGAACGTTTGTCCGGCCTTTNGG	aGAgCGTTTcTCtGtC-TTTAGG	3188208	-	5	1	sgRNA
TGAACGTTTGTCCGGCCTTTNGG	attACaTTTGTCCaG-CTTTTGG	4140318	-	5	1	sgRNA
TGAACGTTTGTCCGGCCTTTNGG	attACaTTTGTCCaGC-TTTTGG	4140318	-	5	1	sgRNA
TGAACGTTTGTCCGGCCTTTNGG	TGAACGaTTtTgCGcCC-TTCGG	534016	-	4	1	sgRNA
TGAACGTTTGTCCGGCCTTTNGG	TGAACGaTTtTgCGcCCT-TCGG	534016	-	4	1	sgRNA
TGAACGTTTGTCCGGCCTTTNGG	TGAcCGaTaGcaCGGCC-TTCGG	1784036	+	5	1	sgRNA
TGAACGTTTGTCCGGCCTTTNGG	TGAcCGaTaGcaCGGCCT-TCGG	1784036	+	5	1	sgRNA
TGAACGTTTGTCCGGCCTTTNGG	TGAAaGaTTtTCCGGgC-TaCGG	2548319	-	5	1	sgRNA
TGAACGTTTGTCCGGCCTTTNGG	TGAAaGaTTtTCCGGgCT-aCGG	2548319	-	5	1	sgRNA
TGAACGTTTGTCCGGCCTTTNGG	TtAcCGTTaGTCaGGgC-TTTGG	3018206	-	5	1	sgRNA
TGAACGTTTGTCCGGCCTTTNGG	TtAcCGTTaGTCaGGgCT-TTGG	3018206	-	5	1	sgRNA
TGAACGTTTGTCCGGCCTTTNGG	TcAtCGTTTtTCCtGCC-aTCGG	4039437	+	5	1	sgRNA
TGAACGTTTGTCCGGCCTTTNGG	TcAtCGTTTtTCCtGCCa-TCGG	4039437	+	5	1	sgRNA
TGAACGTTTGTCCGGCCTTTNGG	T--AtGTTTtTCCGGCgTgTCGG	2792953	-	4	2	sgRNA
TGAACGTTTGTCCGGCCTTTNGG	T--ACGTTTcaCCtGCCcTTTGG	3772744	-	4	2	sgRNA
TGAACGTTTGTCCGGCCTTTNGG	TG--CGTTTaTCCaGCCacTCGG	1041995	+	4	2	sgRNA
TGAACGTTTGTCCGGCCTTTNGG	TG--CGTTTGTaCGGCgaTgCGG	2747051	+	4	2	sgRNA
TGAACGTTTGTCCGGCCTTTNGG	TGA--GcTTGTCCaGCCTggTGG	2559789	+	4	2	sgRNA
TGAACGTTTGTCCGGCCTTTNGG	TGtA--TTTGTtCGGCtTgTCGG	2218129	+	4	2	sgRNA
TGAACGTTTGTCCGGCCTTTNGG	TGAgC--TTGTCCaGCCTggTGG	2559789	+	4	2	sgRNA
TGAACGTTTGTCCGGCCTTTNGG	TGAACG--TGTtCGGtaTTcTGG	979906	-	4	2	sgRNA
TGAACGTTTGTCCGGCCTTTNGG	TGAACGT--GTtCGGtaTTcTGG	979906	-	4	2	sgRNA
TGAACGTTTGTCCGGCCTTTNGG	gGAAgGTT--TCCaGCCaTTCGG	976869	-	4	2	sgRNA
TGAACGTTTGTCCGGCCTTTNGG	gGAAgGTTT--CCaGCCaTTCGG	976869	-	4	2	sgRNA
TGAACGTTTGTCCGGCCTTTNGG	TGAcgGTTTG--CGGCtTTcCGG	466463	+	4	2	sgRNA
TGAACGTTTGTCCGGCCTTTNGG	TGAACGTTTG--CaGgCgaTCGG	2589717	+	4	2	sgRNA
TGAACGTTTGTCCGGCCTTTNGG	gGAgCGTTTG--CGGCaTgTTGG	3872606	+	4	2	sgRNA
TGAACGTTTGTCCGGCCTTTNGG	TGAACtTTTGTC--tCCTgcAGG	1830543	-	4	2	sgRNA
TGAACGTTTGTCCGGCCTTTNGG	TGAACtTTTGTCt--CCTgcAGG	1830543	-	4	2	sgRNA
TGAACGTTTGTCCGGCCTTTNGG	TGAgCGTgTtTCC--aCTTTCGG	2829248	-	4	2	sgRNA
TGAACGTTTGTCCGGCCTTTNGG	TGAcCGTTgGTgCG--CTgTGGG	2083849	-	4	2	sgRNA
TGAACGTTTGTCCGGCCTTTNGG	TGAgCGTgTtTCCa--CTTTCGG	2829248	-	4	2	sgRNA
TGAACGTTTGTCCGGCCTTTNGG	TGAAgGTgTGaCCG--aTTTCGG	3155331	-	4	2	sgRNA
TGAACGTTTGTCCGGCCTTTNGG	TaAACcaTTGTtCG--CTTTTGG	3694898	+	4	2	sgRNA
TGAACGTTTGTCCGGCCTTTNGG	TGAAgGTgTGaCCGa--TTTCGG	3155331	-	4	2	sgRNA
TGAACGTTTGTCCGGCCTTTNGG	TGAAgGTTcaTCCGGC--TcCGG	792264	+	4	2	sgRNA

## Sheet: TTTGCAGCCTATTTTCAACA
Off-target sites for sgRNAs targeting TTTGCAGCCTATTTTCAACANGG
protospacer + PAM	off-target site	location	strand	# mismatches	# gaps	gap present in genome or sgRNA
TTTGCAGCCTATTTTCAACANGG	TgTtCAGCgTgTgTTCAtCATGG	495242	+	6	0	n/a
TTTGCAGCCTATTTTCAACANGG	TTTGCAGCgcATTTTgtACgCGG	510236	+	5	0	n/a
TTTGCAGCCTATTTTCAACANGG	aTTaCAGCaTATgTTCAgtACGG	859395	+	6	0	n/a
TTTGCAGCCTATTTTCAACANGG	TTTGaAGaCataTTTCAgCATGG	987383	+	6	0	n/a
TTTGCAGCCTATTTTCAACANGG	TTcGCActCTtTTTcCAgCACGG	1341782	+	6	0	n/a
TTTGCAGCCTATTTTCAACANGG	TTTGCAGgaTATcgTCAcgATGG	1409503	+	6	0	n/a
TTTGCAGCCTATTTTCAACANGG	TcTGCcGCCTcTTTTaAAagCGG	1462192	-	6	0	n/a
TTTGCAGCCTATTTTCAACANGG	TTaGtgGgaTATTTgCAACAAGG	1602892	+	6	0	n/a
TTTGCAGCCTATTTTCAACANGG	cTgGagGgCTATTTgCAACAAGG	2015858	+	6	0	n/a
TTTGCAGCCTATTTTCAACANGG	TTTGCcGCtTATTTgCAACAAGG	1887567	-	3	0	n/a
TTTGCAGCCTATTTTCAACANGG	TTTGCcGCCTgTTTaCgtaATGG	1896702	-	6	0	n/a
TTTGCAGCCTATTTTCAACANGG	TTTcCAGCgaATTTTtAACcAGG	2382277	+	5	0	n/a
TTTGCAGCCTATTTTCAACANGG	aTTGCgGgCaATTTTtAAaACGG	2279939	-	6	0	n/a
TTTGCAGCCTATTTTCAACANGG	cTTGCtGgCTAaTTTCtACcGGG	2485196	-	6	0	n/a
TTTGCAGCCTATTTTCAACANGG	TaTGaAGCCgATTTTCtcCcAGG	2575087	-	6	0	n/a
TTTGCAGCCTATTTTCAACANGG	TTgcCAGCaTATgaaCAACATGG	2879386	+	6	0	n/a
TTTGCAGCCTATTTTCAACANGG	gcTGCcGCCcAgTTaCAACAGGG	2636964	-	6	0	n/a
TTTGCAGCCTATTTTCAACANGG	gTTGCtGgCTcgTTTtAACACGG	3088337	+	6	0	n/a
TTTGCAGCCTATTTTCAACANGG	cTTGCAGgCcgaTTTCtACAGGG	3889919	+	6	0	n/a
TTTGCAGCCTATTTTCAACANGG	cTcGCgGCCcATTTTgAgCATGG	4017172	-	6	0	n/a
TTTGCAGCCTATTTTCAACANGG	TTcGCgGCgTAcTTcCAgCAGGG	4232812	+	6	0	n/a
TTTGCAGCCTATTTTCAACANGG	gTcGtAGCCgATTTcCAtCACGG	4247032	-	6	0	n/a
T-TTGCAGCCTATTTTCAACANGG	gTTTGCcGCtTATTTgCAACAAGG	1887567	-	4	1	genome
T-TTGCAGCCTATTTTCAACANGG	TCTTGCAGgCcgaTTTCtACAGGG	3889918	+	5	1	genome
T-TTGCAGCCTATTTTCAACANGG	TCTcGCgGCCcATTTTgAgCATGG	4017172	-	5	1	genome
T-TTGCAGCCTATTTTCAACANGG	TGTcGtAGCCgATTTcCAtCACGG	4247032	-	5	1	genome
TT-TGCAGCCTATTTTCAACANGG	gTTTGCcGCtTATTTgCAACAAGG	1887567	-	4	1	genome
TT-TGCAGCCTATTTTCAACANGG	TTATGaAGCCgATTTTCtcCcAGG	2575087	-	5	1	genome
TTT-GCAGCCTATTTTCAACANGG	gTTTGCcGCtTATTTgCAACAAGG	1887567	-	4	1	genome
TTT-GCAGCCTATTTTCAACANGG	TcTCGCgGCCcATTTTgAgCATGG	4017172	-	5	1	genome
TTT-GCAGCCTATTTTCAACANGG	TTTCGCgGCgTAcTTcCAgCAGGG	4232811	+	5	1	genome
TTT-GCAGCCTATTTTCAACANGG	TgTCGtAGCCgATTTcCAtCACGG	4247032	-	5	1	genome
TTTG-CAGCCTATTTTCAACANGG	gTTtGCcGCtTATTTgCAACAAGG	1887567	-	5	1	genome
TTTG-CAGCCTATTTTCAACANGG	TTTGTCAGCCTtTTTTgAttgCGG	2244931	+	5	1	genome
TTTG-CAGCCTATTTTCAACANGG	gTTGCCAGCaTATgaaCAACATGG	2879385	+	5	1	genome
TTTGC-AGCCTATTTTCAACANGG	gTTGCCAGCaTATgaaCAACATGG	2879385	+	5	1	genome
TTTGCA-GCCTATTTTCAACANGG	TTTGCAGGCggAggTTCAAaAGGG	1596937	-	5	1	genome
TTTGCA-GCCTATTTTCAACANGG	gcTGgAGGgCTATTTgCAACAAGG	2015857	+	5	1	genome
TTTGCA-GCCTATTTTCAACANGG	TTTGCAGGCCatTTTTgAttAAGG	3457744	-	5	1	genome
TTTGCAG-CCTATTTTCAACANGG	aTTcCAGACCTtTgTTCAtCATGG	194190	-	5	1	genome
TTTGCAG-CCTATTTTCAACANGG	TTTtaAGTCCTtTTaTtAACACGG	578636	+	5	1	genome
TTTGCAG-CCTATTTTCAACANGG	TTTGCAGACtTATcagCAAgAGGG	915541	+	5	1	genome
TTTGCAG-CCTATTTTCAACANGG	TTTGCAGGCggAggTTCAAaAGGG	1596937	-	5	1	genome
TTTGCAG-CCTATTTTCAACANGG	gcTGgAGGgCTATTTgCAACAAGG	2015857	+	5	1	genome
TTTGCAG-CCTATTTTCAACANGG	TcTGtAGCCCgATTTTCggCATGG	3254831	-	5	1	genome
TTTGCAG-CCTATTTTCAACANGG	TTTGCAGGCCatTTTTgAttAAGG	3457744	-	5	1	genome
TTTGCAGC-CTATTTTCAACANGG	gcTGgAGgGCTATTTgCAACAAGG	2015857	+	5	1	genome
TTTGCAGC-CTATTTTCAACANGG	TcTGtAGCCCgATTTTCggCATGG	3254831	-	5	1	genome
TTTGCAGC-CTATTTTCAACANGG	aTTGCAtCACcATgTcCAACAGGG	3409473	-	5	1	genome
TTTGCAGC-CTATTTTCAACANGG	gTTGCAGCGCgATgTaCAgCACGG	3817365	-	5	1	genome
TTTGCAGCC-TATTTTCAACANGG	TTTGCAGaCTTATcagCAAgAGGG	915541	+	5	1	genome
TTTGCAGCC-TATTTTCAACANGG	TTTGCAGgCGgAggTTCAAaAGGG	1596937	-	5	1	genome
TTTGCAGCC-TATTTTCAACANGG	TcTGtAGCCCgATTTTCggCATGG	3254831	-	5	1	genome
TTTGCAGCCT-ATTTTCAACANGG	TTTGCgGCgTGATTTTtgACtGGG	209832	+	5	1	genome
TTTGCAGCCT-ATTTTCAACANGG	TTTGCAGaCTTATcagCAAgAGGG	915541	+	5	1	genome
TTTGCAGCCT-ATTTTCAACANGG	TTTGCAGgCgGAggTTCAAaAGGG	1596937	-	5	1	genome
TTTGCAGCCT-ATTTTCAACANGG	TcTGtAGCCcGATTTTCggCATGG	3254831	-	5	1	genome
TTTGCAGCCT-ATTTTCAACANGG	TTTGCAaCCTGATgcgCAAtAGGG	4297341	+	5	1	genome
TTTGCAGCCT-ATTTTCAACANGG	TaTGCAGCtTAtTgTTtAACAAGG	4557556	-	5	1	genome
TTTGCAGCCTA-TTTTCAACANGG	TTTGCAGgCcATTTTTgAttAAGG	3457744	-	5	1	genome
TTTGCAGCCTA-TTTTCAACANGG	TTTGCAaCtTATTgTTatACATGG	3663216	-	5	1	genome
TTTGCAGCCTA-TTTTCAACANGG	TaTGCAGCtTATTgTTtAACAAGG	4557556	-	4	1	genome
TTTGCAGCCTAT-TTTCAACANGG	TcTGCcaCtTATCaTTCAACAAGG	518814	+	5	1	genome
TTTGCAGCCTAT-TTTCAACANGG	TTTGatGCCTtTATcaCAACAGGG	3040380	+	5	1	genome
TTTGCAGCCTAT-TTTCAACANGG	TTTGCAGgCcATTTTTgAttAAGG	3457744	-	5	1	genome
TTTGCAGCCTAT-TTTCAACANGG	TTTGCAaCtTATTgTTatACATGG	3663216	-	5	1	genome
TTTGCAGCCTAT-TTTCAACANGG	TaTGCAGCtTATTgTTtAACAAGG	4557556	-	4	1	genome
TTTGCAGCCTATT-TTCAACANGG	TcTGCcaCtTATcATTCAACAAGG	518814	+	5	1	genome
TTTGCAGCCTATT-TTCAACANGG	TcTGCgGCgcATTCTgCAACACGG	1378326	+	5	1	genome
TTTGCAGCCTATT-TTCAACANGG	TTTGCAGCgTATTCcaaAACcTGG	2137367	+	5	1	genome
TTTGCAGCCTATT-TTCAACANGG	TTgcCAGCCagTTCTTCAcCATGG	2416042	+	5	1	genome
TTTGCAGCCTATT-TTCAACANGG	TTTGCAGgCcATTTTTgAttAAGG	3457744	-	5	1	genome
TTTGCAGCCTATT-TTCAACANGG	TTTGCAaCtTATTGTTatACATGG	3663216	-	4	1	genome
TTTGCAGCCTATT-TTCAACANGG	TaTGCAGCtTATTGTTtAACAAGG	4557556	-	3	1	genome
TTTGCAGCCTATTT-TCAACANGG	TTTGCAGCgTATTcCaaAACcTGG	2137367	+	5	1	genome
TTTGCAGCCTATTT-TCAACANGG	TTTGatGCCTtTaTCaCAACAGGG	3040380	+	5	1	genome
TTTGCAGCCTATTT-TCAACANGG	TTTGCAGgCcATTTTTgAttAAGG	3457744	-	5	1	genome
TTTGCAGCCTATTT-TCAACANGG	TTTGCAaCtTATTgTTatACATGG	3663216	-	5	1	genome
TTTGCAGCCTATTT-TCAACANGG	TaTGCAGCtTATTgTTtAACAAGG	4557556	-	4	1	genome
TTTGCAGCCTATTTT-CAACANGG	TcTGCgGCgcATTcTGCAACACGG	1378326	+	5	1	genome
TTTGCAGCCTATTTT-CAACANGG	TTTGCAGCgTATTccAaAACcTGG	2137367	+	5	1	genome
TTTGCAGCCTATTTT-CAACANGG	TTTGatGCCTtTaTcACAACAGGG	3040380	+	5	1	genome
TTTGCAGCCTATTTT-CAACANGG	TTTGCAGgCcATTTTTgAttAAGG	3457744	-	5	1	genome
TTTGCAGCCTATTTT-CAACANGG	TTTGCAaCtTATTgTTatACATGG	3663216	-	5	1	genome
TTTGCAGCCTATTTT-CAACANGG	TaTGCAGCtTATTgTTtAACAAGG	4557556	-	4	1	genome
TTTGCAGCCTATTTTC-AACANGG	TTTGgtGCCTtcTTcCGAACACGG	1194942	-	5	1	genome
TTTGCAGCCTATTTTC-AACANGG	TTTGCcGCtTATTTgCAAcaAGGG	1887566	-	5	1	genome
TTTGCAGCCTATTTTC-AACANGG	TTTGCAGCgTATTccaAAACcTGG	2137367	+	5	1	genome
TTTGCAGCCTATTTTC-AACANGG	TTTGCAGgCcATTTTtGAttAAGG	3457744	-	5	1	genome
TTTGCAGCCTATTTTC-AACANGG	TTTGCAaCtTATTgTtAtACATGG	3663216	-	5	1	genome
TTTGCAGCCTATTTTC-AACANGG	TaTGCAGCtTATTgTtTAACAAGG	4557556	-	4	1	genome
TTTGCAGCCTATTTTCA-ACANGG	TTTGCcGCtTATTTgCAAcaAGGG	1887566	-	5	1	genome
TTTGCAGCCTATTTTCA-ACANGG	TTTGCAGCgTATTccaAAACcTGG	2137367	+	5	1	genome
TTTGCAGCCTATTTTCA-ACANGG	TTTGCAaCtTATTgTtATACATGG	3663216	-	4	1	genome
TTTGCAGCCTATTTTCA-ACANGG	TaTGCAGCtTATTgTttAACAAGG	4557556	-	5	1	genome
TTTGCAGCCTATTTTCAA-CANGG	TTTGCcGCtTATTTgCAACaAGGG	1887566	-	4	1	genome
TTTGCAGCCTATTTTCAA-CANGG	TTTGCAGCgTATTccaAAACcTGG	2137367	+	5	1	genome
TTTGCAGCCTATTTTCAA-CANGG	TTTGCAGgCcATTTTtgATtAAGG	3457744	-	5	1	genome
TTTGCAGCCTATTTTCAA-CANGG	TTTGCAaCtTATTgTtAtACATGG	3663216	-	5	1	genome
TTTGCAGCCTATTTTCAA-CANGG	cTTGCAGCtTgTgTgCAATCATGG	4528486	+	5	1	genome
TTTGCAGCCTATTTTCAA-CANGG	TaTGCAGCtTATTgTttAACAAGG	4557556	-	5	1	genome
TTTGCAGCCTATTTTCAAC-ANGG	TTTGCAGCgcATTTTgtACGcGGG	510236	+	5	1	genome
TTTGCAGCCTATTTTCAAC-ANGG	TTTtCtGCCcggTTTCAACAATGG	865890	-	5	1	genome
TTTGCAGCCTATTTTCAAC-ANGG	TTTGCcGCtTATTTgCAACAAGGG	1887566	-	3	1	genome
TTTGCAGCCTATTTTCAAC-ANGG	TTTGCAGgCcATTTTtgAtTAAGG	3457744	-	5	1	genome
T--TTGCAGCCTATTTTCAACANGG	cGTTTGCcGCtTATTTgCAACAAGG	1887567	-	4	2	genome
TTTGCAGCCTATTTTCAACANGG	T-TGCAGCgcATTTTgtACgCGG	510237	+	5	1	sgRNA
TTTGCAGCCTATTTTCAACANGG	TT-GCAGCgcATTTTgtACgCGG	510237	+	5	1	sgRNA
TTTGCAGCCTATTTTCAACANGG	T-TaCAGCaTATgTTCAgtACGG	859396	+	5	1	sgRNA
TTTGCAGCCTATTTTCAACANGG	TT-aCAGCaTATgTTCAgtACGG	859396	+	5	1	sgRNA
TTTGCAGCCTATTTTCAACANGG	T-gGagGgCTATTTgCAACAAGG	2015859	+	5	1	sgRNA
TTTGCAGCCTATTTTCAACANGG	Tg-GagGgCTATTTgCAACAAGG	2015859	+	5	1	sgRNA
TTTGCAGCCTATTTTCAACANGG	T-TGCcGCtTATTTgCAACAAGG	1887567	-	3	1	sgRNA
TTTGCAGCCTATTTTCAACANGG	TT-GCcGCtTATTTgCAACAAGG	1887567	-	3	1	sgRNA
TTTGCAGCCTATTTTCAACANGG	T-TcCAGCgaATTTTtAACcAGG	2382278	+	5	1	sgRNA
TTTGCAGCCTATTTTCAACANGG	TT-cCAGCgaATTTTtAACcAGG	2382278	+	5	1	sgRNA
TTTGCAGCCTATTTTCAACANGG	T-TGCgGgCaATTTTtAAaACGG	2279939	-	5	1	sgRNA
TTTGCAGCCTATTTTCAACANGG	TT-GCgGgCaATTTTtAAaACGG	2279939	-	5	1	sgRNA
TTTGCAGCCTATTTTCAACANGG	T-TGCtGgCTAaTTTCtACcGGG	2485196	-	5	1	sgRNA
TTTGCAGCCTATTTTCAACANGG	TT-GCtGgCTAaTTTCtACcGGG	2485196	-	5	1	sgRNA
TTTGCAGCCTATTTTCAACANGG	c-TGCcGCCcAgTTaCAACAGGG	2636964	-	5	1	sgRNA
TTTGCAGCCTATTTTCAACANGG	cT-GCcGCCcAgTTaCAACAGGG	2636964	-	5	1	sgRNA
TTTGCAGCCTATTTTCAACANGG	T-TGCtGgCTcgTTTtAACACGG	3088338	+	5	1	sgRNA
TTTGCAGCCTATTTTCAACANGG	TT-GCtGgCTcgTTTtAACACGG	3088338	+	5	1	sgRNA
TTTGCAGCCTATTTTCAACANGG	T-TGCAGgCcgaTTTCtACAGGG	3889920	+	5	1	sgRNA
TTTGCAGCCTATTTTCAACANGG	TT-GCAGgCcgaTTTCtACAGGG	3889920	+	5	1	sgRNA
TTTGCAGCCTATTTTCAACANGG	T-cGCgGCCcATTTTgAgCATGG	4017172	-	5	1	sgRNA
TTTGCAGCCTATTTTCAACANGG	Tc-GCgGCCcATTTTgAgCATGG	4017172	-	5	1	sgRNA
TTTGCAGCCTATTTTCAACANGG	T-cGtAGCCgATTTcCAtCACGG	4247032	-	5	1	sgRNA
TTTGCAGCCTATTTTCAACANGG	Tc-GtAGCCgATTTcCAtCACGG	4247032	-	5	1	sgRNA
TTTGCAGCCTATTTTCAACANGG	gTT-CAGCgTgTgTTCAtCATGG	495243	+	5	1	sgRNA
TTTGCAGCCTATTTTCAACANGG	TTa-CAGCaTATgTTCAgtACGG	859396	+	5	1	sgRNA
TTTGCAGCCTATTTTCAACANGG	TTT-CAGCaTgTTTTCAcgcTGG	1853239	+	5	1	sgRNA
TTTGCAGCCTATTTTCAACANGG	TTg-CcGCtTATTTgCAACAAGG	1887567	-	4	1	sgRNA
TTTGCAGCCTATTTTCAACANGG	TTc-CAGCgaATTTTtAACcAGG	2382278	+	5	1	sgRNA
TTTGCAGCCTATTTTCAACANGG	TaT-CAGgaTATTTTCgACtGGG	3489265	-	5	1	sgRNA
TTTGCAGCCTATTTTCAACANGG	TTT-gAcCCgATTaTaAACACGG	3829403	+	5	1	sgRNA
TTTGCAGCCTATTTTCAACANGG	TTT-CAGtgTtTcTTCAtCAAGG	4045986	-	5	1	sgRNA
TTTGCAGCCTATTTTCAACANGG	TTgc-cGCtTATTTgCAACAAGG	1887567	-	5	1	sgRNA
TTTGCAGCCTATTTTCAACANGG	TTTG-AcCCgATTaTaAACACGG	3829403	+	4	1	sgRNA
TTTGCAGCCTATTTTCAACANGG	cTTtC-GCgTtTTTTgAACATGG	583255	-	5	1	sgRNA
TTTGCAGCCTATTTTCAACANGG	TTgcC-GCtTATTTgCAACAAGG	1887567	-	4	1	sgRNA
TTTGCAGCCTATTTTCAACANGG	ggTGC-GCaTATTgTCAgCAAGG	2789158	+	5	1	sgRNA
TTTGCAGCCTATTTTCAACANGG	TTTGa-cCCgATTaTaAACACGG	3829403	+	5	1	sgRNA
TTTGCAGCCTATTTTCAACANGG	TTTtC-GCCTtcTTcCAgCAGGG	4136411	+	5	1	sgRNA
TTTGCAGCCTATTTTCAACANGG	TTTGC-cgCTtTcTTCAgCAAGG	4013191	-	5	1	sgRNA
TTTGCAGCCTATTTTCAACANGG	TTTGC-GgCTtTTTTCAttgCGG	4342534	+	5	1	sgRNA
TTTGCAGCCTATTTTCAACANGG	TTgcCg-CtTATTTgCAACAAGG	1887567	-	5	1	sgRNA
TTTGCAGCCTATTTTCAACANGG	TTTGCA-CCTggcTTCtcCACGG	1971964	-	5	1	sgRNA
TTTGCAGCCTATTTTCAACANGG	TTTGCA-CgTATTcTtAgCcCGG	2254690	-	5	1	sgRNA
TTTGCAGCCTATTTTCAACANGG	TTTGCA-CCTcaTTTaAAttAGG	2481472	-	5	1	sgRNA
TTTGCAGCCTATTTTCAACANGG	aTTcCA-CgTtTTTTtAACAGGG	2992210	-	5	1	sgRNA
TTTGCAGCCTATTTTCAACANGG	TTTGac-CCgATTaTaAACACGG	3829403	+	5	1	sgRNA
TTTGCAGCCTATTTTCAACANGG	aTaGCA-aCTgTTaTCAACATGG	4066693	+	5	1	sgRNA
TTTGCAGCCTATTTTCAACANGG	TTTGCc-gCTtTcTTCAgCAAGG	4013191	-	5	1	sgRNA
TTTGCAGCCTATTTTCAACANGG	TTTGCcG-aTATTTTtAAtcAGG	2736180	+	5	1	sgRNA
TTTGCAGCCTATTTTCAACANGG	TTTGCcGa-TATTTTtAAtcAGG	2736180	+	5	1	sgRNA
TTTGCAGCCTATTTTCAACANGG	TTTGtAG-CTtTgaTgAACAAGG	2847416	-	5	1	sgRNA
TTTGCAGCCTATTTTCAACANGG	TTTGtAGC-TtTgaTgAACAAGG	2847416	-	5	1	sgRNA
TTTGCAGCCTATTTTCAACANGG	aTaGCAa-CTgTTaTCAACATGG	4066693	+	5	1	sgRNA
TTTGCAGCCTATTTTCAACANGG	aTaGCAaC-TgTTaTCAACATGG	4066693	+	5	1	sgRNA
TTTGCAGCCTATTTTCAACANGG	TTTGCcG-CTtTcTTCAgCAAGG	4013191	-	4	1	sgRNA
TTTGCAGCCTATTTTCAACANGG	TTTGCcGC-TtTcTTCAgCAAGG	4013191	-	4	1	sgRNA
TTTGCAGCCTATTTTCAACANGG	TTTGCgG-CTtTTTTCAttgCGG	4342534	+	5	1	sgRNA
TTTGCAGCCTATTTTCAACANGG	TTTGCgGC-TtTTTTCAttgCGG	4342534	+	5	1	sgRNA
TTTGCAGCCTATTTTCAACANGG	TTTGgcG-aTAcTTTCAgCACGG	4609954	-	5	1	sgRNA
TTTGCAGCCTATTTTCAACANGG	TTTGgcGa-TAcTTTCAgCACGG	4609954	-	5	1	sgRNA
TTTGCAGCCTATTTTCAACANGG	TTaGCAaaC-AcTcTCAACAAGG	1287858	-	5	1	sgRNA
TTTGCAGCCTATTTTCAACANGG	TTaGCgGgC-AgTTTCAgCAAGG	1944996	+	5	1	sgRNA
TTTGCAGCCTATTTTCAACANGG	aTTGgcGgC-ATcTTCAACATGG	2173758	+	5	1	sgRNA
TTTGCAGCCTATTTTCAACANGG	gcTGCcGCC-ATTTTaAAgAGGG	2673517	-	5	1	sgRNA
TTTGCAGCCTATTTTCAACANGG	aTTGCcGCC-ATTTTCggaACGG	3625070	-	5	1	sgRNA
TTTGCAGCCTATTTTCAACANGG	TTTGCcGCt-tTcTTCAgCAAGG	4013191	-	5	1	sgRNA
TTTGCAGCCTATTTTCAACANGG	TTTcCAGCC-ATacTCAggATGG	4388942	-	5	1	sgRNA
TTTGCAGCCTATTTTCAACANGG	TTcGCAGCgT-TTTTtgACgTGG	270294	-	5	1	sgRNA
TTTGCAGCCTATTTTCAACANGG	TTcGCgGtaT-TTTTCAtCAAGG	831984	+	5	1	sgRNA
TTTGCAGCCTATTTTCAACANGG	TgTtCAGCCT-TTTTCAcgcTGG	984771	+	5	1	sgRNA
TTTGCAGCCTATTTTCAACANGG	TTcGCAGCgT-TTTTtgACgTGG	1467849	-	5	1	sgRNA
TTTGCAGCCTATTTTCAACANGG	TTTtCtGCCT-TTTTtAgCcAGG	2265787	+	5	1	sgRNA
TTTGCAGCCTATTTTCAACANGG	TTTGCAGgCT-cTTTCAtgcAGG	2425865	+	5	1	sgRNA
TTTGCAGCCTATTTTCAACANGG	TTTGCtGgaT-TTTTCAAtgGGG	2405587	-	5	1	sgRNA
TTTGCAGCCTATTTTCAACANGG	TTTGtAGCtT-TgaTgAACAAGG	2847416	-	5	1	sgRNA
TTTGCAGCCTATTTTCAACANGG	TaTcCcGCCT-gTTTCAgCAAGG	3164628	+	5	1	sgRNA
TTTGCAGCCTATTTTCAACANGG	TTTGCcGCtT-TcTTCAgCAAGG	4013191	-	4	1	sgRNA
TTTGCAGCCTATTTTCAACANGG	TTTGCgGCtT-TTTTCAttgCGG	4342534	+	5	1	sgRNA
TTTGCAGCCTATTTTCAACANGG	TTcGCAGCgT-TTTTtgACgTGG	4506150	+	5	1	sgRNA
TTTGCAGCCTATTTTCAACANGG	TTTGCAGgCgA-TTgaAAaACGG	1484719	+	5	1	sgRNA
TTTGCAGCCTATTTTCAACANGG	TTTGCAGgCgAT-TgaAAaACGG	1484719	+	5	1	sgRNA
TTTGCAGCCTATTTTCAACANGG	TTTGCAGgCgATT-gaAAaACGG	1484719	+	5	1	sgRNA
TTTGCAGCCTATTTTCAACANGG	TTTGCAGgCgATTg-aAAaACGG	1484719	+	5	1	sgRNA
TTTGCAGCCTATTTTCAACANGG	TTTGacGaCTA-TTTCtAtACGG	1566126	-	5	1	sgRNA
TTTGCAGCCTATTTTCAACANGG	TTTGacGaCTAT-TTCtAtACGG	1566126	-	5	1	sgRNA
TTTGCAGCCTATTTTCAACANGG	TTTGacGaCTATT-TCtAtACGG	1566126	-	5	1	sgRNA
TTTGCAGCCTATTTTCAACANGG	TTTGacGaCTATTT-CtAtACGG	1566126	-	5	1	sgRNA
TTTGCAGCCTATTTTCAACANGG	TTTGCAGgCTc-TTTCAtgcAGG	2425865	+	5	1	sgRNA
TTTGCAGCCTATTTTCAACANGG	TTTGCAGgCTcT-TTCAtgcAGG	2425865	+	5	1	sgRNA
TTTGCAGCCTATTTTCAACANGG	TTTGCAGgCTcTT-TCAtgcAGG	2425865	+	5	1	sgRNA
TTTGCAGCCTATTTTCAACANGG	TTTGCAGgCTcTTT-CAtgcAGG	2425865	+	5	1	sgRNA
TTTGCAGCCTATTTTCAACANGG	TaTcCcGCCTg-TTTCAgCAAGG	3164628	+	5	1	sgRNA
TTTGCAGCCTATTTTCAACANGG	TaTcCcGCCTgT-TTCAgCAAGG	3164628	+	5	1	sgRNA
TTTGCAGCCTATTTTCAACANGG	TaTcCcGCCTgTT-TCAgCAAGG	3164628	+	5	1	sgRNA
TTTGCAGCCTATTTTCAACANGG	TaTcCcGCCTgTTT-CAgCAAGG	3164628	+	5	1	sgRNA
TTTGCAGCCTATTTTCAACANGG	TTTGCcGCtTt-cTTCAgCAAGG	4013191	-	5	1	sgRNA
TTTGCAGCCTATTTTCAACANGG	TTTGCcGCtTtc-TTCAgCAAGG	4013191	-	5	1	sgRNA
TTTGCAGCCTATTTTCAACANGG	TTTGCcGCtTtcT-TCAgCAAGG	4013191	-	5	1	sgRNA
TTTGCAGCCTATTTTCAACANGG	TTTGCcGCtTtcTT-CAgCAAGG	4013191	-	5	1	sgRNA
TTTGCAGCCTATTTTCAACANGG	TTcGCAGCgTtTTTT-gACgTGG	270294	-	5	1	sgRNA
TTTGCAGCCTATTTTCAACANGG	TTTGCtcCCTATTTT-cgCcCGG	1084880	+	5	1	sgRNA
TTTGCAGCCTATTTTCAACANGG	TTTGCAGCCcATTTT-gtacAGG	1032140	-	5	1	sgRNA
TTTGCAGCCTATTTTCAACANGG	TTTGCAGgCgATTga-AAaACGG	1484719	+	5	1	sgRNA
TTTGCAGCCTATTTTCAACANGG	TaaGCAGgCTATTTT-cACtGGG	1690508	+	5	1	sgRNA
TTTGCAGCCTATTTTCAACANGG	gTTGCAGgCTATcTT-tACcTGG	1697551	+	5	1	sgRNA
TTTGCAGCCTATTTTCAACANGG	TTcGCAGCgTtTTTT-gACgTGG	1467849	-	5	1	sgRNA
TTTGCAGCCTATTTTCAACANGG	TTTaCAtCCcATaTT-AACgGGG	1710757	-	5	1	sgRNA
TTTGCAGCCTATTTTCAACANGG	TTTtCtGCCTtTTTT-AgCcAGG	2265787	+	5	1	sgRNA
TTTGCAGCCTATTTTCAACANGG	gTTGCAcCCTATTaT-gAaATGG	2921891	-	5	1	sgRNA
TTTGCAGCCTATTTTCAACANGG	TaTGCAGCaTATTgT-ttCATGG	3003127	-	5	1	sgRNA
TTTGCAGCCTATTTTCAACANGG	TTTttAtCtTATTTT-AAaATGG	3749901	-	5	1	sgRNA
TTTGCAGCCTATTTTCAACANGG	TTcGCAGCgTtTTTT-gACgTGG	4506150	+	5	1	sgRNA
TTTGCAGCCTATTTTCAACANGG	TaTtCAGgCTAcTTT-AAtAGGG	4502226	+	5	1	sgRNA
TTTGCAGCCTATTTTCAACANGG	TTcGCAGCgTtTTTTg-ACgTGG	270294	-	5	1	sgRNA
TTTGCAGCCTATTTTCAACANGG	TTcGCAGCgTtTTTTgA-CgTGG	270294	-	5	1	sgRNA
TTTGCAGCCTATTTTCAACANGG	TTTGCtcCCTATTTTC-gCcCGG	1084880	+	4	1	sgRNA
TTTGCAGCCTATTTTCAACANGG	TTTGCtcCCTATTTTCg-CcCGG	1084880	+	4	1	sgRNA
TTTGCAGCCTATTTTCAACANGG	TTTGCAGCCcATTTTg-tacAGG	1032140	-	5	1	sgRNA
TTTGCAGCCTATTTTCAACANGG	TTTGCAGCCcATTTTgt-acAGG	1032140	-	5	1	sgRNA
TTTGCAGCCTATTTTCAACANGG	TTTtgAaCCaATgTTC-ACAAGG	1232221	-	5	1	sgRNA
TTTGCAGCCTATTTTCAACANGG	TTTtgAaCCaATgTTCA-CAAGG	1232221	-	5	1	sgRNA
TTTGCAGCCTATTTTCAACANGG	TaaGCAGgCTATTTTC-ACtGGG	1690508	+	4	1	sgRNA
TTTGCAGCCTATTTTCAACANGG	TaaGCAGgCTATTTTCA-CtGGG	1690508	+	4	1	sgRNA
TTTGCAGCCTATTTTCAACANGG	gTTGCAGgCTATcTTt-ACcTGG	1697551	+	5	1	sgRNA
TTTGCAGCCTATTTTCAACANGG	gTTGCAGgCTATcTTtA-CcTGG	1697551	+	5	1	sgRNA
TTTGCAGCCTATTTTCAACANGG	TTcGCAGCgTtTTTTg-ACgTGG	1467849	-	5	1	sgRNA
TTTGCAGCCTATTTTCAACANGG	TTcGCAGCgTtTTTTgA-CgTGG	1467849	-	5	1	sgRNA
TTTGCAGCCTATTTTCAACANGG	gTTGCAcCCTATTaTg-AaATGG	2921891	-	5	1	sgRNA
TTTGCAGCCTATTTTCAACANGG	gTTGCAcCCTATTaTgA-aATGG	2921891	-	5	1	sgRNA
TTTGCAGCCTATTTTCAACANGG	TaTGCAGCaTATTgTt-tCATGG	3003127	-	5	1	sgRNA
TTTGCAGCCTATTTTCAACANGG	TaTGCAGCaTATTgTtt-CATGG	3003127	-	5	1	sgRNA
TTTGCAGCCTATTTTCAACANGG	TTTtCtGCCgATTTTC-gCtCGG	4123122	-	5	1	sgRNA
TTTGCAGCCTATTTTCAACANGG	TTTtCtGCCgATTTTCg-CtCGG	4123122	-	5	1	sgRNA
TTTGCAGCCTATTTTCAACANGG	TTcGCAGCgTtTTTTg-ACgTGG	4506150	+	5	1	sgRNA
TTTGCAGCCTATTTTCAACANGG	TTcGCAGCgTtTTTTgA-CgTGG	4506150	+	5	1	sgRNA
TTTGCAGCCTATTTTCAACANGG	TTTGCtGCacggTTTCAA-ACGG	143048	-	5	1	sgRNA
TTTGCAGCCTATTTTCAACANGG	TTTGCtcCCTATTTTCgc-cCGG	1084880	+	5	1	sgRNA
TTTGCAGCCTATTTTCAACANGG	gTTGCAGatgATTTTCAA-tCGG	975477	-	5	1	sgRNA
TTTGCAGCCTATTTTCAACANGG	TTTGCAGCCcATTTTgtA-cAGG	1032140	-	4	1	sgRNA
TTTGCAGCCTATTTTCAACANGG	TTTGCAGgCgATTgaaAA-ACGG	1484719	+	5	1	sgRNA
TTTGCAGCCTATTTTCAACANGG	TaaGCAGgCTATTTTCAc-tGGG	1690508	+	5	1	sgRNA
TTTGCAGCCTATTTTCAACANGG	aTTaCAcCCTcaTTTCAA-ACGG	1664950	-	5	1	sgRNA
TTTGCAGCCTATTTTCAACANGG	TTctCAcCCTATcTgCAA-ACGG	2251134	-	5	1	sgRNA
TTTGCAGCCTATTTTCAACANGG	TTTtCAGCCTgaTgTgAA-AGGG	2937590	-	5	1	sgRNA
TTTGCAGCCTATTTTCAACANGG	gTTGCAcCCTATTaTgAA-ATGG	2921891	-	4	1	sgRNA
TTTGCAGCCTATTTTCAACANGG	TTTttAtCtTATTTTaAA-ATGG	3749901	-	5	1	sgRNA
TTTGCAGCCTATTTTCAACANGG	TTTGCtGgCTtTcgTCAA-ACGG	3891615	-	5	1	sgRNA
TTTGCAGCCTATTTTCAACANGG	T--GCcGCtTATTTgCAACAAGG	1887567	-	3	2	sgRNA
TTTGCAGCCTATTTTCAACANGG	T--GCcGCCcAgTTaCAACAGGG	2636964	-	4	2	sgRNA
TTTGCAGCCTATTTTCAACANGG	TT--CAGCgTgTgTTCAtCATGG	495244	+	4	2	sgRNA
TTTGCAGCCTATTTTCAACANGG	Tg--CcGCtTATTTgCAACAAGG	1887567	-	4	2	sgRNA
TTTGCAGCCTATTTTCAACANGG	TTT--cGCgTtTTTTgAACATGG	583255	-	4	2	sgRNA
TTTGCAGCCTATTTTCAACANGG	TTT--AGtCTgTTaTtAACAGGG	1851898	-	4	2	sgRNA
TTTGCAGCCTATTTTCAACANGG	TTTc--GCgTtTTTTgAACATGG	583255	-	4	2	sgRNA
TTTGCAGCCTATTTTCAACANGG	TcTG--GCCTATTaTCAggAAGG	1380170	+	4	2	sgRNA
TTTGCAGCCTATTTTCAACANGG	TcTG--GCCgATTTTCgcCATGG	1697979	+	4	2	sgRNA
TTTGCAGCCTATTTTCAACANGG	TTTGC--gCgATTTTCAggAAGG	542335	-	4	2	sgRNA
TTTGCAGCCTATTTTCAACANGG	TTTGCg--CgATTTTCAggAAGG	542335	-	4	2	sgRNA
TTTGCAGCCTATTTTCAACANGG	TTTGCA--gataTTTCAACAAGG	1058402	-	4	2	sgRNA
TTTGCAGCCTATTTTCAACANGG	TTTtCAG--TATTTcCAcaAAGG	1025695	-	4	2	sgRNA
TTTGCAGCCTATTTTCAACANGG	TTTGCAG--ataTTTCAACAAGG	1058402	-	3	2	sgRNA
TTTGCAGCCTATTTTCAACANGG	TaacCAG--TATaTTCAACAGGG	1120717	-	4	2	sgRNA
TTTGCAGCCTATTTTCAACANGG	TTTGCAG--cgggTTCAACAGGG	1708269	+	4	2	sgRNA
TTTGCAGCCTATTTTCAACANGG	TTgGCgG--cATcTTCAACATGG	2173759	+	4	2	sgRNA
TTTGCAGCCTATTTTCAACANGG	TTTGCgG--TggTTTCAAgAAGG	2993911	+	4	2	sgRNA
TTTGCAGCCTATTTTCAACANGG	TTaGCAG--TgTTcTtAACAGGG	3344627	+	4	2	sgRNA
TTTGCAGCCTATTTTCAACANGG	TTTGCgG--TATcTTCAcCcAGG	3513010	+	4	2	sgRNA
TTTGCAGCCTATTTTCAACANGG	TTTcCAGC--AgTTcCAgCATGG	500817	+	4	2	sgRNA
TTTGCAGCCTATTTTCAACANGG	TTTGCAGC--ATcgcCAACgCGG	648084	+	4	2	sgRNA
TTTGCAGCCTATTTTCAACANGG	TTTGCAGC--ATTccCAtCgCGG	883946	-	4	2	sgRNA
TTTGCAGCCTATTTTCAACANGG	TTTGCAGa--taTTTCAACAAGG	1058402	-	3	2	sgRNA
TTTGCAGCCTATTTTCAACANGG	TTTGCAGC--gggTTCAACAGGG	1708269	+	3	2	sgRNA
TTTGCAGCCTATTTTCAACANGG	TTgGCgGC--ATcTTCAACATGG	2173759	+	3	2	sgRNA
TTTGCAGCCTATTTTCAACANGG	TTTGCAGC--ATgTTgAAagTGG	3024781	-	4	2	sgRNA
TTTGCAGCCTATTTTCAACANGG	aTTcCAGC--gTTTTCAACgCGG	3510203	+	4	2	sgRNA
TTTGCAGCCTATTTTCAACANGG	TTTGCAGat--aTTTCAACAAGG	1058402	-	3	2	sgRNA
TTTGCAGCCTATTTTCAACANGG	TTTGCAGata--TTTCAACAAGG	1058402	-	3	2	sgRNA
TTTGCAGCCTATTTTCAACANGG	TTTGCAGCg--ggTTCAACAGGG	1708269	+	3	2	sgRNA
TTTGCAGCCTATTTTCAACANGG	TTTGCAGCgg--gTTCAACAGGG	1708269	+	3	2	sgRNA
TTTGCAGCCTATTTTCAACANGG	TTgGCgGCa--TcTTCAACATGG	2173759	+	4	2	sgRNA
TTTGCAGCCTATTTTCAACANGG	TTgGCgGCaT--cTTCAACATGG	2173759	+	4	2	sgRNA
TTTGCAGCCTATTTTCAACANGG	TTgcCAGCC--acTTCAACAAGG	2514161	+	4	2	sgRNA
TTTGCAGCCTATTTTCAACANGG	TTgcCAGCCa--cTTCAACAAGG	2514161	+	4	2	sgRNA
TTTGCAGCCTATTTTCAACANGG	aTTcCAGCg--TTTTCAACgCGG	3510203	+	4	2	sgRNA
TTTGCAGCCTATTTTCAACANGG	aTTcCAGCgT--TTTCAACgCGG	3510203	+	4	2	sgRNA
TTTGCAGCCTATTTTCAACANGG	aTTGCgtCC--TTTTCAAaAAGG	4008112	-	4	2	sgRNA
TTTGCAGCCTATTTTCAACANGG	aTTGCgtCCT--TTTCAAaAAGG	4008112	-	4	2	sgRNA
TTTGCAGCCTATTTTCAACANGG	TTTtCAcCCcA--TTCAACcGGG	988701	+	4	2	sgRNA
TTTGCAGCCTATTTTCAACANGG	TTTtCAcCCcAT--TCAACcGGG	988701	+	4	2	sgRNA
TTTGCAGCCTATTTTCAACANGG	TTTtCAcCCcATT--CAACcGGG	988701	+	4	2	sgRNA
TTTGCAGCCTATTTTCAACANGG	TTTGCAGatat--TTCAACAAGG	1058402	-	4	2	sgRNA
TTTGCAGCCTATTTTCAACANGG	TTTGCAGatatT--TCAACAAGG	1058402	-	4	2	sgRNA
TTTGCAGCCTATTTTCAACANGG	TTTGCAGatatTT--CAACAAGG	1058402	-	4	2	sgRNA
TTTGCAGCCTATTTTCAACANGG	TTTGCAGCggg--TTCAACAGGG	1708269	+	3	2	sgRNA
TTTGCAGCCTATTTTCAACANGG	TTTGCAGCgggT--TCAACAGGG	1708269	+	3	2	sgRNA
TTTGCAGCCTATTTTCAACANGG	TTTGCAGCgggTT--CAACAGGG	1708269	+	3	2	sgRNA
TTTGCAGCCTATTTTCAACANGG	TTgGCgGCaTc--TTCAACATGG	2173759	+	4	2	sgRNA
TTTGCAGCCTATTTTCAACANGG	TTgGCgGCaTcT--TCAACATGG	2173759	+	4	2	sgRNA
TTTGCAGCCTATTTTCAACANGG	TTgGCgGCaTcTT--CAACATGG	2173759	+	4	2	sgRNA
TTTGCAGCCTATTTTCAACANGG	TTgcCAGCCac--TTCAACAAGG	2514161	+	4	2	sgRNA
TTTGCAGCCTATTTTCAACANGG	TTgcCAGCCacT--TCAACAAGG	2514161	+	4	2	sgRNA
TTTGCAGCCTATTTTCAACANGG	TTgcCAGCCacTT--CAACAAGG	2514161	+	4	2	sgRNA
TTTGCAGCCTATTTTCAACANGG	TTTGCAGCgggTTc--AACAGGG	1708269	+	4	2	sgRNA
TTTGCAGCCTATTTTCAACANGG	aTcGCcGCgTATTTT--ACAGGG	435435	+	4	2	sgRNA
TTTGCAGCCTATTTTCAACANGG	TTTGCcGtCgATTTT--ACcTGG	2044098	+	4	2	sgRNA
TTTGCAGCCTATTTTCAACANGG	aTTtCAGCCTATTTT--tCcGGG	2746849	+	4	2	sgRNA
TTTGCAGCCTATTTTCAACANGG	gTTGCgGCCgtTTTTC--CACGG	286300	-	4	2	sgRNA
TTTGCAGCCTATTTTCAACANGG	aTTaCAGgtTATTTTC--CAGGG	2648540	-	4	2	sgRNA
TTTGCAGCCTATTTTCAACANGG	aTTtCAGCCTATTTTt--CcGGG	2746849	+	4	2	sgRNA
TTTGCAGCCTATTTTCAACANGG	TTTcCAGCgcAcTTTC--CAGGG	4101932	+	4	2	sgRNA
TTTGCAGCCTATTTTCAACANGG	TTTcCAcCaTtTTTTCA--AGGG	1107909	+	4	2	sgRNA
TTTGCAGCCTATTTTCAACANGG	TaaGCAGgCTATTTTCA--cTGG	1690508	+	4	2	sgRNA
TTTGCAGCCTATTTTCAACANGG	TTTtCAGCtTATTTTtA--tTGG	2492738	+	4	2	sgRNA
TTTGCAGCCTATTTTCAACANGG	TTTGCcaCaTATTTTtA--AAGG	4447683	-	4	2	sgRNA

## Sheet: I-SceI sites
Off-target sites for I-SceI
location
270507
570888
684148
1390632
2060481
2096071
2283239
3123836
3359756
3646237
